# Supplementary material for: PlantGFM: A Genomic Foundation Model for Discovery and Creation of Plant Genes
Source: Adv Sci (Weinh). 2026 May 20:e75772. Online ahead of print. doi: 10.1002/advs.75772 (PMC13336098; doi:10.1002/advs.75772)
Supplement: Supplementary file 2 — Supporting File 2: advs75772‐sup‐0002‐TableS3.xlsx. [file ADVS-9999-e75772-s003.xlsx]

## Sheet: Sheet1
Name	Sequence (5'-3')	Sequence Length (bp)	Squence range of 5' UTR (bp)	Squence range of extrons (bp)	Squence range of introns (bp)	Squence range of 3'UTR (bp)
S214	AATCACTTTCTCTTTCGTGTTGATAGCCACGGCGAAATCTTCCCGGCCGTTACAAAATCCACCTCACGGTCAGTATCTCTCTCTTACATCTCAATTATAAAATGGCTCCGGAAAATCTTATAGCTTTGTTCATTTTTGTAGGATCTTTTGTTTTTGGATTTTCCCTGTGCAATTTATTAGTTAATCCTAGATATTGTATAGTTTGATGTATCTCTCTGTAAAGGACTCTTGTTTCTTGTTGTTTAGGGAGGGTATAGATGCAGGAGAAGCAATGGCACCAGCAAGTGCTGCGAAGGTTGATACAGTGGAAGCTAAACAAAAGAAGAAACAAAAGCCTGCTGATCTCATCATGAACCAGGAGAATATCACCACTGGTATTATCTATCATCTCTTTTTAAT…	1203	1-271	272-374, 501-589,696-750,836-969	375-500,590-695,751-835	970-1203
S256	AAGATCTTCGTTTCTACGTGCGCGTTTTAATTTCCACAGACACGTACGTGTACTACAGTAACGGAAGGAAAGAGAAAGAGAGAGGTGGCAGTCGGCATGCGGTCCGTCGGCGGCGAGCCGAGAGCAGGCTGATTGACGATCCAACGGACTGGGAAGCTGACCCACGTGCTCAAGGAGAGGCCGGCGTTCGGCCCTCTCGTCACCGTCGGTGCCGACTCGATGAAGCCGGAGGATCCACGCGCGCGCGCCGCCAAGCTGTTTGCTAGGGGTCTCAACGTGCTCTCCCAGATCGACGCCCAGCTGGGGTTCATGAATCAGGTGTGCTACGGGTTCCAGAGCGTGTACGACCGGTGGCGCTGGGCCGTCAAGCTCGCGCAGGCGGCGCAGACTCGGCCGTTT…	1746	1-219	220-444,1187-1283,1362-1600	445-1186,1284-1361	1601-1746
S53	AGCACCGTCCAGTTGGAACGCAACGCATTCGGGGAGAAGGCGAGGAGCCGCTCGATTCTCGCCCCGCGTTGCATTTTCGTCGCTCGCTCGGGTCGCGATCGCTGCGGTGGTGGGGATGATCGCCTTGGATCTCCATCGCCGATTCACCGCTCACATCTATCGCGTATGGATTGAGTAGTGGAGCTCTCAAGGGAATTGGGTCTTCTTCCATACAGCGACAGCAGCAGCAATGCCAGGTAAGATTGAGCCAAGTATGGTTCTTGGATTCTGCGAGCTTGTTATCCAGTCGGCAAGAGCTGTGGAAGAGAATTCTTTGGTGAGTAGCGTTTCTTTTCTCTTTTCTTGCCGAGGTACTCCCCGTGATCTTCTAGTGTTGTGATTCTTCATCGTTGTTTCCAA…	1505	1-229	230-320,416-489,547-609,676-1422	321-415,490-546,610-675	1423-1505
S631	CATGAGTCTGCGCAGCGCGATGATCATCGCTGCACCCCCTTCAAACCCTAATTTCTGCCACTCAGCCTCCCTCCCTCTTCTTCCCGTGAACCCTAGAGCGCCGTTGCCACTCCTAATAAGAACTTTCTCTTAAGCTCCAAAGTCCAAGCACCCAATTCCATTCTCCTTCGCTTAGTATTTCCCTCTGTCTTAGTTTTTCTGTTGTTTCATTTTTGCTGACCCCCAGATCCTGTCCTCTATTTAGGATGTAGTGTGGTTAAGATAGTTTCAATATCAAATCTGACGAATTCTTTTGGAGGAGAAATTCCAGTTTACAATAAATTTGTGCATCTGCTGATTTAGCTTCCACTGAATTGGGTGTTTAAGACGCGCAGGAGTCAGGCTCTTCGATCTTAATCT…	2529	1-441	442-2529
S720	ATGAGTTTAGTTAACCTCTCTGTTATTAGTTAGTTCCTTAGAAAATTTGGAGATCTTTTTTATTCTAACCAAAAGATTGTTAAAGGCCGTGACATTGATCTCATTGCTAATTTAAGTAACCCAAATTTGCCTCAGGTTATTTTGATGTGTTTGCTGTGCGATTAGTTCTTCATTTATTTAATTCAATAAATTCGTCAATGGTGAAGGTAATATTTATATAACAATTTGACCAGAAGTTGTGTTTGCTGATATGTTTCAGTGGGTAAAGCACAAATCTTTGTTGTTTCGTCTGTCTGTTTGTCATATACCCAACCTTGTAATAATGAATCTGACAACTTGTAGATGTGATCAAAGCTCTTTACTTATTTGGAAATTCTGTTCTTTGCTTTCAAATCACGA…	2080	1-932	933-1302,1887-2080	1303-1886
S898	TCTCTCTTCTCTTTCTCTCTTTTGCCATAGACATGGAGCAAGATTTTAGGTGGAAGCAAGCAAGCACCGGCACCATCCAATCTGTACGTTGTATCATTCATCTTTGATTTCCTTGATGCTGCTGAGGCGATCATTTTATTTTGACAAAGTCACCTTTTTGGATCATGACTAGCAAGGTGACATGAAAGGTCTGAAATAGGATGTTCGCTTGTGTTTGTCAAGGGATTTTGTCTCTCGGTTCTTTCTCCAAGAATTCATTCAGCGTTTCCAAAGTTCCACACCCGAATCCGATACGCGATCCCTTGTCGCCGCCACCATCAACTCGGCCTCCGTGCTAGGAATGCCGGATTCAGAGTTCCCGCCGAAGAGCCAACTTGCTGTGGAGGAGTTCTCCGCCAT…	1832	1-340	341-1210,1284-1787	1211-1283	1788-1832
S487	ATGTCCTAACTTATGGAAGACAAGGTTTCCAACATGGCAACTGGAATATTGCTAGGATGACAAAAGTTCCATATGGAAAAATCTGAGTCCTTGTACCAGCTTTTGGATTCAATAATTTTACCATACACCTTATCAATGTCCTGAAACTCAGACTGAAGAATTTTGATAGCAAGGTGAGTTTCTGTTCTGACAATTTCATTTGCTTAAAATGATAGAAGATATTGGTGTGTTTTTTGCAGAAATTTAGTATCCATTCATGAGACATCCTGTTGTTGAGATGAAATAACTTCTTTTTTTTTTTTTTACCTGGTGACCTGGAGGTTTGGGGTTCATTTGATATGGACTGGCCCCTATCTATTTTTATCCAGTTAAACCTATTTGTTCAATTATGAGGTAATA…	1801	1-551	552-644,1210-1268,1371-1413,1478-1717	645-1209,1269-1370,1414-1477	1718-1801
