# Supplementary material for: PlantGFM: A Genomic Foundation Model for Discovery and Creation of Plant Genes
Source: Adv Sci (Weinh). 2026 May 20:e75772. Online ahead of print. doi: 10.1002/advs.75772 (PMC13336098; doi:10.1002/advs.75772)
Supplement: Supplementary file 3 — Supporting File 3: advs75772‐sup‐0003‐TableS5.xlsx. [file ADVS-9999-e75772-s005.xlsx]

## Sheet: Sheet1
GeneID	Pos	SolyID	AthID	Func	631_count	CK-5941A_count	CKA_count	631_TPM	CK-5941A_TPM	CKA_TPM	Pvalue
Nbe06g16860	Chr06:65238080-65238703+	Solyc03g007890.3.1	AT5G52640.1	heat shock protein 90.1	2349	0	0	128.277	0	0	2.1158499929679e-15
Nbe06g16850	Chr06:65236031-65237953+	Solyc03g007890.3.1	AT5G52640.1	heat shock protein 90.1	1689	0	0	50.6888	0	0	1.20939025346599e-14
Nbe03g07300	Chr03:35844277-35844942+	Solyc08g062340.3.1	AT5G12020.1	17.6 kDa class II heat shock protein	4280	5	0	234.826	0.207479	0	3.91909268375643e-14
Nbe17g03910	Chr17:13695696-13700332+	-	-	copia-type polyprotein, putative	1292	0	0	11.8779	0	0	4.36829831477379e-14
Nbe01g16050	Chr01:46941399-46941911+	Solyc01g102960.3.1	AT4G10250.1	HSP20-like chaperones superfamily protein	4031	6	0	258.118	0.248367	0	8.66601802266536e-14
Nbe05g19180	Chr05:89642741-89645997-	Solyc03g007890.3.1	AT5G52640.1	heat shock protein 90.1	24242	50	17	359.01	0.635996	0.226644	3.69168909834349e-13
Nbe08g19060	Chr08:73108889-73113523-	-	-	copia-type polyprotein, putative	787	0	0	7.82873	0	0	9.61907666945907e-13
Nbe12g08700	Chr12:44480485-44480958-	Solyc08g062340.3.1	AT5G12020.1	17.6 kDa class II heat shock protein	2238	5	0	143.116	0.276178	0	1.76975680982995e-12
Nbe03g18850	Chr03:91522592-91523599-	Solyc02g067400.3.1	AT5G39865.1	Glutaredoxin family protein	490	0	0	16.8305	0	0	2.41992745478194e-11
Nbe18g01280	Chr18:7544802-7546465+	Solyc12g044920.3.1	AT3G13900.1	ATPase E1-E2 type family protein / haloacid dehalogenase-like hydrolase family protein	678	1	0	24.9858	0	0	4.46849100082469e-11
Nbe11g00960	Chr11:2393289-2395532+	Solyc03g117630.1.1	AT1G16030.1	heat shock protein 70B	1184	1	3	20.9333	0.018635	0.03634	4.58277397105021e-11
Nbe04g26050	Chr04:104476739-104477611+	-	-	PREDICTED: uncharacterized protein LOC103319889	430	0	0	17.3188	0.011727	0	4.58277397105021e-11
Nbe08g31920	Chr08:127859708-127860798-	-	-	PREDICTED: uncharacterized protein LOC104218683	1009	3	0	37.0367	0.07243	0	4.58277397105021e-11
Nbe14g00090	Chr14:830592-831071-	Solyc06g076570.4.1	AT1G53540.1	HSP20-like chaperones superfamily protein	4505	24	1	294.745	1.37849	0.03724	5.09164321366752e-11
Nbe10g28850	Chr10:117832204-117833484-	-	-	PREDICTED: uncharacterized protein LOC103444971; hypothetical protein VITISV_014071	606	1	0	17.5977	0.01998	0	6.78487120185616e-11
Nbe10g24190	Chr10:97400934-97401395+	Solyc06g076560.2.1	AT2G29500.1	HSP20-like chaperones superfamily protein	336	0	0	330.097	1.20119	0.259675	2.13397856896435e-10
Nbe03g07280	Chr03:35782306-35782728+	Solyc08g062340.3.1	AT5G12020.1	17.6 kDa class II heat shock protein	469	0	1	29.8012	0	0.052038	3.80208739182992e-10
Nbe03g28960	Chr03:119843753-119844310+	Solyc02g076780.3.1	AT2G31010.1	Protein kinase superfamily protein	297	0	0	23.766	0	0	4.57634591904381e-10
Nbe10g24210	Chr10:97410432-97410893+	Solyc06g076560.2.1	AT2G29500.1	HSP20-like chaperones superfamily protein	575	2	0	313.436	1.31406	0.304842	4.57634591904381e-10
Nbe03g07270	Chr03:35765493-35766586+	Solyc08g062340.3.1	AT5G12020.1	17.6 kDa class II heat shock protein	2954	20	3	105.467	0.664013	0.113702	4.57634591904381e-10
Nbe08g29920	Chr08:117648967-117650622-	Solyc04g072160.3.1	-	ripening regulated protein DDTFR8	285	0	0	11.0958	0	0	5.36846901761536e-10
Nbe11g24940	Chr11:125585423-125585959+	Solyc07g161690.1.1	-	Copia-type polyprotein	261	0	0	14.8582	0	0	9.68287776932274e-10
Nbe01g02730	Chr01:7031083-7032202+	Solyc01g108740.3.1	-	Methylketone synthase Ib	254	0	0	8.88823	0	0	1.12712960455286e-09
Nbe05g14780	Chr05:72880453-72881208-	-	-	PREDICTED: uncharacterized protein LOC103319889	386	1	0	19.7623	0.02997	0	1.14172955545225e-09
Nbe11g02770	Chr11:10201992-10210508+	Solyc06g063430.2.1	AT4G10350.1	NAC domain containing protein 70	246	0	0	5.41759	0	0	1.30635331908787e-09
Nbe01g02720	Chr01:7026122-7027288+	-	-	PREDICTED: uncharacterized protein LOC103319889	240	0	0	6.55324	0	0	1.50090138022523e-09
Nbe12g08710	Chr12:44503231-44503704-	Solyc08g062340.3.1	AT5G12020.1	17.6 kDa class II heat shock protein	1303	6	5	85.3755	0.241361	0.312604	1.52108912606718e-09
Nbe02g15960	Chr02:50171193-50171711+	Solyc01g102960.3.1	AT4G10250.1	HSP20-like chaperones superfamily protein	1795	14	4	116.952	0.764512	0.293754	2.66145199475219e-09
Nbe10g29050	Chr10:118603413-118605254+	Solyc07g066310.3.1	AT1G79040.1	photosystem II subunit R	407	2	0	33.8415	0.108999	0	3.90847015900758e-09
Nbe02g19990	Chr02:63278935-63279780+	-	-	hypothetical protein VITISV_019029; PREDICTED: uncharacterized protein LOC103931165	201	0	0	7.37472	0	0	4.65332045925009e-09
Nbe06g06410	Chr06:25013105-25014124-	Solyc06g072430.3.1	-	BAG family molecular chaperone regulator 5, mitochondrial	858	5	3	28.1884	0.149732	0.128033	5.0402640031597e-09
Nbe17g07710	Chr17:31032432-31032764-	-	-	PREDICTED: uncharacterized protein LOC104443231; hypothetical protein VITISV_024925	188	0	0	13.593	0	0	7.04001412213767e-09
Nbe09g05880	Chr09:21459632-21460674-	Solyc09g015020.1.1	AT1G53540.1	HSP20-like chaperones superfamily protein	3208	28	15	195.073	1.45687	0.706031	9.00326551472482e-09
Nbe10g28860	Chr10:117833526-117834716-	-	-	hypothetical protein VITISV_001034	166	0	0	5.03292	0	0	1.60939287150523e-08
Nbe10g24180	Chr10:97370508-97371295-	Solyc06g076560.2.1	AT2G29500.1	HSP20-like chaperones superfamily protein	4188	52	14	251.173	2.61953	0.741139	2.33310861060275e-08
Nbe12g08720	Chr12:44512810-44513784-	Solyc08g062340.3.1	AT5G12020.1	17.6 kDa class II heat shock protein	4758	73	4	195.054	2.59536	0.160004	2.69260681539063e-08
Nbe19g30290	Chr19:146520367-146532336+	Solyc11g017010.2.1	AT1G71890.1	Major facilitator superfamily protein	139	0	0	2.23734	0	0	5.20028538982039e-08
Nbe19g31360	Chr19:150555109-150555822+	-	-	PREDICTED: protein FANTASTIC FOUR 2-like; hypothetical protein POPTR_0005s23070g	495	6	0	23.5032	0.300483	0	5.49711859045005e-08
Nbe07g02690	Chr07:7736457-7739912-	Solyc04g011440.4.1	AT3G12580.1	heat shock protein 70	15466	142	163	245.667	1.99462	2.41591	7.43660437859812e-08
Nbe03g07290	Chr03:35790911-35791809+	Solyc08g062340.3.1	AT5G12020.1	17.6 kDa class II heat shock protein	1308	14	10	63.133	0.586508	0.390936	1.08852303986597e-07
Nbe06g09100	Chr06:33433780-33434769+	Solyc06g072430.3.1	-	BAG family molecular chaperone regulator 5, mitochondrial	233	2	0	8.63568	0.05896	0	1.50443742105763e-07
Nbe05g34750	Chr05:131419115-131419972-	Solyc03g123540.3.1	AT1G54050.1	HSP20-like chaperones superfamily protein	1695	20	14	135.964	1.19261	1.10145	1.50443742105763e-07
Nbe09g21920	Chr09:90405278-90407000+	Solyc08g078700.3.1	AT4G25200.1	mitochondrion-localized small heat shock protein 23.6	6293	62	76	225.564	2.07463	2.58244	1.60337040816641e-07
Nbe12g18530	Chr12:90107653-90108791-	Solyc01g010710.5.1	AT2G12480.1	serine carboxypeptidase-like 43	115	0	0	3.92416	0	0	1.6532944119337e-07
Nbe03g07320	Chr03:35872701-35873674+	Solyc08g062340.3.1	AT5G12020.1	17.6 kDa class II heat shock protein	3039	52	14	131.224	1.89076	0.48149	1.82722650876259e-07
Nbe10g08690	Chr10:36389371-36389682+	Solyc01g067460.4.1	AT5G18600.1	Thioredoxin superfamily protein	1	189	3468	0.06814	12.8348	259.889	1.82722650876259e-07
Nbe04g25490	Chr04:101841415-101844222+	Solyc05g045670.4.1	AT1G61800.1	glucose-6-phosphate/phosphate translocator 2	36756	804	71	805.355	14.8859	1.26478	2.50360481812153e-07
Nbe11g01380	Chr11:3423014-3427068-	Solyc03g117150.3.1	AT1G80660.1	H(+)-ATPase 9	105	0	0	0.960318	0	0	2.85398531167004e-07
Nbe13g08660	Chr13:40581594-40588991+	Solyc05g014280.4.1	-	small heat shock protein 1	159	1	0	9.43226	0.041487	0	3.24529319331001e-07
Nbe13g13770	Chr13:62910506-62916654+	Solyc04g080540.2.1	-	DNA polymerase epsilon catalytic subunit A	0	0	1562	0	0	79.3457	3.41203530483362e-07
Nbe11g16130	Chr11:82726545-82728176-	-	-	PREDICTED: uncharacterized protein LOC102579233	99	0	0	3.70631	0	0	4.03679732669252e-07
Nbe05g23550	Chr05:103262240-103262959+	-	-	PREDICTED: cysteine protease inhibitor 8-like	0	121	1308	0.058055	12.5638	116.6	4.47222476480159e-07
Nbe11g20480	Chr11:104771076-104771235+	-	-	PREDICTED: uncharacterized protein LOC102661843	97	0	0	9.05625	0	0	4.47222476480159e-07
Nbe18g10260	Chr18:52924401-52926307-	Solyc09g005730.4.1	AT5G02580.1	Plant protein 1589 of unknown function	3758	91	5	290.145	6.12712	0.322235	4.5718617931465e-07
Nbe14g13890	Chr14:56753927-56759224-	Solyc07g063350.3.1	AT4G27430.1	COP1-interacting protein 7	1755	39	7	14.7591	0.38753	0.070555	6.90455641240345e-07
Nbe02g19980	Chr02:63277677-63278315+	Solyc02g044005.1.1	-	RNA-directed DNA polymerase	87	0	0	4.36937	0	0	8.78188277469956e-07
Nbe05g19470	Chr05:90599420-90600525-	-	-	PREDICTED: probable WRKY transcription factor 27	87	0	0	2.9433	0	0	8.78188277469956e-07
Nbe05g23570	Chr05:103277454-103278173+	-	-	PREDICTED: cysteine protease inhibitor 8-like; Kunitz-type inhibitor B	1	141	2062	1.35789	132.754	981.952	9.64610973975345e-07
Nbe05g11760	Chr05:57972951-57973430+	Solyc06g076570.4.1	AT1G53540.1	HSP20-like chaperones superfamily protein	465	11	0	32.1339	0.599648	0	1.26135817958344e-06
Nbe03g29800	Chr03:122478606-122479773-	Solyc02g077880.3.1	AT1G28330.1	dormancy-associated protein-like 1	76	538	59379	4.65616	33.0982	4266.84	1.32780316531432e-06
Nbe15g25810	Chr15:104315093-104315978-	-	-	PREDICTED: uncharacterized protein LOC104111910	256	4	1	16.6123	0.239294	0.058197	1.61099287330567e-06
Nbe14g04070	Chr14:17691727-17693589+	-	-	PREDICTED: uncharacterized protein LOC104451536	77	0	0	1.54598	0	0	1.85377130385689e-06
Nbe13g27030	Chr13:126465149-126469573+	Solyc10g047170.2.1	AT1G22150.1	sulfate transporter 1;3	2803	80	9	48.2728	1.21008	0.13279	1.87257578893847e-06
Nbe11g20470	Chr11:104770049-104770399+	Solyc08g161750.1.1	-	Copia-type polyprotein	76	0	0	5.28949	0	0	1.96195463832498e-06
Nbe07g06780	Chr07:21719428-21721446+	Solyc04g005555.1.1	-	CASP-like protein 4.1	6	41	5097	0.189843	1.12803	143.92	2.1535685258025e-06
Nbe09g18440	Chr09:77308079-77309743-	-	-	PREDICTED: uncharacterized protein LOC102625991; hypothetical protein VITISV_014071	349	2	7	7.87432	0.037128	0.155983	2.6769162585327e-06
Nbe19g37180	Chr19:170488614-170490184-	Solyc09g015020.1.1	AT1G53540.1	HSP20-like chaperones superfamily protein	5208	104	87	203.091	3.57348	3.03225	3.95296356046752e-06
Nbe05g07050	Chr05:32299884-32302100+	Solyc12g013700.2.1	AT4G27450.1	Aluminium induced protein with YGL and LRDR motifs	1	75	1325	0.02638	1.77675	32.7462	4.49452010534418e-06
Nbe08g05590	Chr08:23860170-23861597+	-	-	PREDICTED: uncharacterized protein LOC103721669; hypothetical protein VITISV_026292	66	0	0	1.68686	0	0	4.69556779966738e-06
Nbe04g02900	Chr04:8922115-8925702+	Solyc06g006000.3.1	-	Maternal effect embryo arrest 59	20	50	11195	1.00839	2.22427	545.527	5.11657541914442e-06
Nbe13g15160	Chr13:69438389-69439445-	Solyc08g078700.3.1	AT5G51440.1	HSP20-like chaperones superfamily protein	5713	166	53	300.448	7.46159	2.54241	5.23551920411287e-06
Nbe19g34220	Chr19:160167571-160169021+	Solyc03g115230.3.1	AT1G74310.1	heat shock protein 101	100	0	1	2.96364	0	0	5.40555041391468e-06
Nbe19g22340	Chr19:104452736-104455036+	Solyc09g090480.2.1	AT2G33420.1	Protein of unknown function (DUF810)	64	0	0	1.21628	0	0	5.44808813774692e-06
Nbe17g31660	Chr17:147097448-147099697+	-	-	PREDICTED: uncharacterized protein LOC102625991	63	0	0	1.67908	0	0	5.96744269758278e-06
Nbe08g17160	Chr08:67546133-67546556+	Solyc01g104740.3.1	AT3G24500.1	multiprotein bridging factor 1C	4586	170	12	344.851	11.4926	0.871055	6.70065153088336e-06
Nbe06g15940	Chr06:61612974-61614612-	Solyc03g026000.5.1	-	bromodomain-containing protein DDB_G0271118-like	0	0	611	0	0	41.3745	7.45940212527466e-06
Nbe03g33650	Chr03:132405047-132407580+	Solyc02g089620.3.1	AT3G30775.1	Methylenetetrahydrofolate reductase family protein	2868	44	73	56.8728	0.758576	1.307	7.64314496794489e-06
Nbe05g23560	Chr05:103268061-103268780+	-	-	PREDICTED: cysteine protease inhibitor 8-like; Kunitz-type inhibitor B	0	0	588	1.27954	113.857	828.72	8.3847103929038e-06
Nbe12g23220	Chr12:112669113-112669780+	Solyc06g051680.1.1	AT2G40080.1	Protein of unknown function (DUF1313)	0	2	518	0	0.124994	28.0317	1.30750966227599e-05
Nbe09g09840	Chr09:42722354-42729113+	Solyc03g120020.4.1	AT1G15460.1	HCO3- transporter family	111	2	0	1.62784	0.018515	0	1.39500401459577e-05
Nbe15g27000	Chr15:108700095-108702072+	Solyc07g006370.1.1	-	cation/calcium exchanger.1	469	16	2	9.51958	0.279083	0.040779	1.41849802916479e-05
Nbe18g20460	Chr18:95949196-95951636+	Solyc02g089620.3.1	AT3G30775.1	Methylenetetrahydrofolate reductase family protein	8548	351	36	172.887	6.08407	0.682912	1.43311351671887e-05
Nbe02g25330	Chr02:90752762-90760014+	Solyc06g073090.3.1	AT5G24490.1	30S ribosomal protein, putative	45	545	16587	1.04815	11.6694	378.824	1.55922117849555e-05
Nbe09g29730	Chr09:124302134-124302946-	-	-	PREDICTED: putative UDP-rhamnose:rhamnosyltransferase 1	52	0	0	2.39751	0	0	1.85429309480326e-05
Nbe03g06130	Chr03:29538477-29541252+	Solyc09g090730.2.1	AT1G64780.1	ammonium transporter 1;2	126	2	1	2.74849	0.04129	0.023789	2.04698295852022e-05
Nbe03g15110	Chr03:75555484-75556215-	Solyc02g062390.3.1	AT3G50980.1	dehydrin xero 1	5	6	2208	0.278615	0.346023	142.562	2.26347861438336e-05
Nbe09g21630	Chr09:89540941-89541444+	-	-	PREDICTED: uncharacterized protein LOC103410075; hypothetical protein VITISV_037851	50	0	0	3.23368	0	0	2.30825092171803e-05
Nbe07g21960	Chr07:86105783-86107641-	Solyc04g079760.4.1	-	UPF0114 domain-containing protein	331	13	1	11.9976	0.405667	0.035293	3.44963207789693e-05
Nbe12g15570	Chr12:78370351-78371594+	Solyc06g076020.3.1	AT1G56410.1	heat shock protein 70 (Hsp 70) family protein	266	8	3	42.2402	0.813113	0.36558	3.99499392803876e-05
Nbe06g02240	Chr06:7282932-7286008+	Solyc07g005190.3.1	AT2G24280.1	alpha/beta-Hydrolases superfamily protein	204	3	5	9.19505	0.11078	0.148218	4.56644736976375e-05
Nbe17g15650	Chr17:71446350-71448678-	Solyc01g067620.3.1	AT3G21420.1	2-oxoglutarate (2OG) and Fe(II)-dependent oxygenase superfamily protein	359	11	6	11.3371	0.270598	0.151344	5.53264642989527e-05
Nbe17g28840	Chr17:138349047-138356167-	Solyc07g052790.3.1	-	Disease resistance protein	834	41	5	6.09128	0.240596	0.042082	7.65147387153453e-05
Nbe15g02520	Chr15:9959215-9961161+	-	-	PREDICTED: uncharacterized protein LOC103329714; hypothetical protein VITISV_001313	41	0	0	0.924686	0.004296	0	7.65147387153453e-05
Nbe12g15580	Chr12:78371254-78373533+	Solyc11g066100.2.1	AT3G12580.1	heat shock protein 70	96	3	0	31.085	0.260482	0.10417	0.000117143132322024
Nbe17g17610	Chr17:79566544-79570167-	Solyc04g008070.3.1	-	cyclinSDS	77	0	2	1.29328	0	0.041675	0.000130164123117744
Nbe09g11740	Chr09:53263982-53266673+	Solyc05g045670.4.1	AT1G61800.1	glucose-6-phosphate/phosphate translocator 2	57139	3387	333	1285.99	63.9979	6.89613	0.00014237650127424
Nbe14g04060	Chr14:17640280-17640561-	Solyc09g008970.1.1	AT3G10020.1	unknown protein; FUNCTIONS IN: molecular_function unknown; INVOLVED IN: response to oxidative stress, anaerobic respiration; LOCATED IN: cellular_component unknown; EXPRESSED IN: 23 plant structures; EXPRESSED DURING: 13 growth stages; Has 47 Blast hits to 47 proteins in 12 species: Archae - 0; Bacteria - 0; Metazoa - 1; Fungi - 0; Plants - 46; Viruses - 0; Other Eukaryotes - 0 (source: NCBI BLin…	508	26	4	42.5191	1.59053	0.370899	0.000147002525012586
Nbe15g08530	Chr15:35461955-35462281+	Solyc01g110570.3.1	AT2G21220.1	SAUR-like auxin-responsive protein family	0	77	176	0	4.38783	12.3864	0.000147231962352262
Nbe02g04040	Chr02:12451615-12452950-	Solyc09g089540.5.1	-	Proteinase inhibitor	0	58	193	0	7.5447	30.9097	0.000151228829511223
Nbe01g10590	Chr01:30471816-30472277-	Solyc02g082000.3.1	AT5G09510.1	Ribosomal protein S19 family protein	74	1	1	5.6108	0.070232	0.072906	0.000163563472725312
Nbe17g16360	Chr17:74317062-74318383+	Solyc03g005780.3.1	AT1G29930.1	chlorophyll A/B binding protein 1	29	5237	271	266.633	1822.48	424.912	0.000168992027529053
Nbe05g34950	Chr05:131862924-131863304-	Solyc03g123710.3.1	-	Unknown protein	694	19	25	75.5289	1.53017	2.51197	0.000168992027529053
Nbe02g04060	Chr02:12673663-12674967+	Solyc09g089540.5.1	-	Proteinase inhibitor	0	199	34	0.100406	18.8658	60.1066	0.000177855722862126
Nbe09g13230	Chr09:59370052-59370229+	Solyc05g055660.3.1	AT4G20370.1	PEBP (phosphatidylethanolamine-binding protein) family protein	1	4	463	0.22509	0.722084	78.2999	0.000177855722862126
Nbe13g07020	Chr13:32743730-32744485-	Solyc10g081420.2.1	AT3G03770.1	Leucine-rich repeat protein kinase family protein	1	18	446	0.048671	0.751283	19.4303	0.000179839924823822
Nbe07g15490	Chr07:59318696-59319427-	Solyc04g077990.3.1	AT3G49940.1	LOB domain-containing protein 38	5	346	843	0.279099	16.8621	43.2929	0.000182135669122469
Nbe18g20450	Chr18:95888780-95892381+	Solyc02g089630.3.1	AT5G38710.1	Methylenetetrahydrofolate reductase family protein	220	11	1	3.96196	0.163326	0.014912	0.000195091157375537
Nbe13g09330	Chr13:44399808-44403217+	Solyc01g103970.4.1	-	E3 ubiquitin-protein ligase RNF170-like protein	1	72	376	0.059272	2.25567	12.8904	0.000196577215401148
Nbe03g19850	Chr03:94320520-94323000-	-	-	PREDICTED: uncharacterized protein LOC103408399; hypothetical protein VITISV_001313	34	0	0	0.653989	0.002232	0	0.000208034409745767
Nbe07g23470	Chr07:94068941-94071232-	Solyc04g078860.4.1	-	glutamate receptor-like 1.1	173	6	3	4.10867	0.095765	0.091706	0.000209058368936392
Nbe13g07010	Chr13:32740560-32743667-	Solyc10g081420.2.1	AT3G03770.1	Leucine-rich repeat protein kinase family protein	8	78	1550	0.198157	1.66526	34.7484	0.000221130475776054
Nbe17g18310	Chr17:82771947-82772255-	Solyc01g067440.4.1	AT3G21460.1	Glutaredoxin family protein	0	23	187	0	1.85665	16.1916	0.000260737952319277
Nbe03g31050	Chr03:125965386-125971555-	Solyc02g078900.3.1	AT2G29990.1	alternative NAD(P)H dehydrogenase 2	1129	74	5	18.7738	1.08251	0.061867	0.000260915498608368
Nbe07g20420	Chr07:79395300-79398121-	Solyc04g080680.5.1	AT3G50930.1	cytochrome BC1 synthesis	67	0	2	1.76821	0	0.052077	0.00026795490525049
Nbe05g20760	Chr05:94754228-94758689+	Solyc03g082700.4.1	AT4G27730.1	oligopeptide transporter 1	82	3	0	1.2767	0.040169	0	0.000269247367452135
Nbe10g28980	Chr10:118224586-118225902-	-	-	PREDICTED: uncharacterized protein LOC102625991	32	0	0	0.836672	0	0	0.000282280018247572
Nbe15g32590	Chr15:135905355-135908587-	Solyc01g006680.4.1	AT3G20810.1	2-oxoglutarate (2OG) and Fe(II)-dependent oxygenase superfamily protein	13	4	2221	0.286943	0.101916	55.1232	0.0003095693716818
Nbe09g21620	Chr09:89536801-89539632+	-	-	PREDICTED: uncharacterized protein LOC102625991; hypothetical protein VITISV_032357	31	0	0	0.478674	0	0	0.000333008861843108
Nbe18g17150	Chr18:82385891-82386725+	-	-	PREDICTED: protein GAST1-like	31	0	0	2.77629	0	0	0.000333008861843108
Nbe07g01640	Chr07:4597732-4600518-	Solyc04g014600.3.1	AT3G03270.2	Adenine nucleotide alpha hydrolases-like superfamily protein	1333	75	24	68.3737	3.31093	1.05864	0.000335529626750702
Nbe08g03360	Chr08:13642494-13644256+	Solyc09g007300.3.1	AT5G19660.1	SITE-1 protease	49	1	0	2.30652	0.054594	0	0.000358173806416245
Nbe10g31540	Chr10:128645389-128646409-	Solyc06g068130.3.1	-	Tetratricopeptide repeat	2328	53	127	95.8888	1.82235	4.76836	0.000358173806416245
Nbe18g22610	Chr18:102539922-102541058-	Solyc02g087210.3.1	AT3G28210.1	zinc finger (AN1-like) family protein	207	8	5	44.9414	1.00012	0.846573	0.000375111114686708
Nbe08g32460	Chr08:129971940-129974100-	-	-	PREDICTED: uncharacterized protein LOC104219306	117	6	0	3.13149	0.069246	0	0.000376926676989665
Nbe12g18860	Chr12:91355150-91355563+	Solyc01g010910.2.1	AT5G15310.1	myb domain protein 16	30	0	0	3.81975	0	0	0.000385615339522296
Nbe15g21050	Chr15:86115063-86119779-	Solyc07g053630.4.1	-	Two-component response regulator	0	8	174	0	0.210194	5.19429	0.000393671246197937
Nbe05g12230	Chr05:60036141-60037598+	Solyc05g052680.1.1	AT2G39980.1	HXXXD-type acyl-transferase family protein	19	261	2603	0.445515	5.86576	61.2208	0.000393671246197937
Nbe07g02350	Chr07:6746895-6747631-	Solyc04g011860.1.1	AT3G62930.1	Thioredoxin superfamily protein	0	0	181	0	0	8.90394	0.000397412282910559
Nbe06g00620	Chr06:2264861-2266597+	Solyc07g006370.1.1	AT5G17860.1	calcium exchanger 7	761	57	0	18.121	1.1513	0	0.000403573650090682
Nbe06g20470	Chr06:76746479-76748102-	Solyc03g097570.3.1	-	Bidirectional sugar transporter SWEET	29	0	0	1.18822	0	0	0.000447457338738004
Nbe13g32040	Chr13:148515594-148515956-	-	-	PREDICTED: uncharacterized protein LOC104237702	29	0	0	2.28678	0	0	0.000447457338738004
Nbe12g06780	Chr12:35179874-35182311+	Solyc08g066890.4.1	AT4G28940.1	Phosphorylase superfamily protein	0	26	147	0	0.702483	4.33069	0.000447457338738004
Nbe06g20700	Chr06:77839518-77841870-	Solyc03g097820.2.1	-	bHLH transcription factor 022	1008	55	25	27.0487	1.38756	0.653703	0.000489711611812868
Nbe09g13240	Chr09:59372184-59372407+	Solyc03g063100.2.1	AT1G65480.1	PEBP (phosphatidylethanolamine-binding protein) family protein	2	14	454	0.297137	1.48913	57.1839	0.00049219297542822
Nbe12g01330	Chr12:6413356-6415621-	Solyc11g020990.3.1	-	Proteinase inhibitor type-2	2	54	410	0.070042	1.70536	14.0269	0.000499650008296003
Nbe09g00810	Chr09:3035287-3037853-	Solyc07g005760.3.1	AT5G48930.1	hydroxycinnamoyl-CoA shikimate/quinate hydroxycinnamoyl transferase	902	44	28	21.6832	0.897724	0.580672	0.00050559067801087
Nbe03g13250	Chr03:68098861-68099778-	Solyc06g007580.1.1	-	PDDEXK-like protein	2	72	383	0.061459	2.38081	14.1778	0.000518320920889839
Nbe04g08370	Chr04:31980011-31982164+	Solyc02g092460.3.1	AT5G67480.1	BTB and TAZ domain protein 4	28	0	0	1.67779	0	0	0.000518320920889839
Nbe06g19020	Chr06:72270105-72271596+	Solyc03g082420.3.1	-	Small heat shock protein, chloroplastic	28	0	0	1.24086	0	0	0.000518320920889839
Nbe07g20650	Chr07:80593810-80595652-	Solyc04g080540.2.1	-	DNA polymerase epsilon catalytic subunit A	101	667	12171	5.08209	30.1067	606.336	0.000518320920889839
Nbe05g17940	Chr05:85790353-85791636-	Solyc03g026270.3.1	AT4G25470.1	C-repeat/DRE binding factor 2	133	6	2	4.19039	0.136592	0.039119	0.000522824750948202
Nbe10g28870	Chr10:117835966-117836658+	Solyc07g065790.2.1	AT5G55960.1	unknown protein; CONTAINS InterPro DOMAIN/s: Uncharacterised protein family UPF0118 (InterPro:IPR002549); Has 30201 Blast hits to 17322 proteins in 780 species: Archae - 12; Bacteria - 1396; Metazoa - 17338; Fungi - 3422; Plants - 5037; Viruses - 0; Other Eukaryotes - 2996 (source: NCBI BLink).	45	1	0	1.87109	0.050051	0	0.000522824750948202
Nbe07g08060	Chr07:27651771-27654627+	Solyc05g009500.3.1	AT1G68570.1	Major facilitator superfamily protein	0	14	146	0	0.208625	2.94232	0.000552429133233945
Nbe04g29830	Chr04:125392466-125395475+	Solyc09g090730.2.1	AT1G64780.1	ammonium transporter 1;2	7400	617	10	148.813	10.8635	0.206748	0.000581480288142893
Nbe10g29740	Chr10:122038613-122041600+	Solyc12g013710.2.1	AT5G54190.1	protochlorophyllide oxidoreductase A	115	5784	8024	2.5849	119.217	176.177	0.000589761776330504
Nbe07g12360	Chr07:46077926-46079641+	-	-	PREDICTED: uncharacterized protein LOC104451536	27	0	0	0.594663	0	0	0.000614242572140259
Nbe19g18740	Chr19:87316431-87317858-	-	-	PREDICTED: uncharacterized protein LOC104247753; hypothetical protein JCGZ_09570	0	0	154	0	0	4.60548	0.000622960296046391
Nbe12g14930	Chr12:75846750-75847797+	Solyc11g072770.2.1	-	WUSCHEL-related homeobox protein	257	18	1	13.1868	0.946832	0.042032	0.00062552633668659
Nbe01g04300	Chr01:11520813-11522350+	Solyc01g107140.3.1	-	Transcription factor	453	36	0	15.029	1.0683	0	0.000634171285209326
Nbe13g26450	Chr13:123498002-123499607+	Solyc01g099840.3.1	AT1G56220.3	Dormancy/auxin associated family protein	271	500	31134	13.0218	22.7775	1521.54	0.000637997106937792
Nbe15g03200	Chr15:12864203-12864893+	Solyc12g088860.3.1	-	Parvalbumin	43	0	1	2.39741	0	0.064138	0.000637997106937792
Nbe14g25830	Chr14:111620759-111621254+	Solyc03g031800.3.1	-	Xyloglucan endotransglucosylase/hydrolase	0	103	45	0	7.69452	3.47672	0.000648702036847604
Nbe01g28490	Chr01:101454466-101454798-	Solyc09g074580.1.1	AT3G62950.1	Thioredoxin superfamily protein	0	25	121	0	1.97903	10.1948	0.000713734914830256
Nbe00g01800	scaffold_21:82645-84332-	Solyc11g066100.2.1	AT3G12580.1	heat shock protein 70	26	0	0	38.1845	0.269754	0.1328	0.000725004277143748
Nbe15g05880	Chr15:23362859-23366104+	Solyc03g113600.4.1	-	Myosin-binding protein 2	203	9	6	3.39639	0.126004	0.082934	0.000725067352948036
Nbe19g32080	Chr19:152809597-152811201-	Solyc06g065060.1.1	AT5G44440.1	FAD-binding Berberine family protein	372	30	0	8.04163	0.630109	0	0.000741692391678319
Nbe06g26270	Chr06:93594347-93595124+	Solyc03g123540.3.1	AT1G54050.1	HSP20-like chaperones superfamily protein	2415	55	163	170.854	2.99282	9.84757	0.000753507676818736
Nbe12g32170	Chr12:155333601-155334834+	Solyc01g106000.5.1	AT2G22570.1	nicotinamidase 1	0	1	141	0	0	6.63528	0.000777065359901018
Nbe09g15230	Chr09:66606206-66607522+	-	-	PREDICTED: uncharacterized protein LOC104225076	3535	321	0	123.962	9.69103	0	0.000861134309128133
Nbe03g26990	Chr03:115324489-115326154-	Solyc02g070430.4.1	AT1G30040.1	gibberellin 2-oxidase	1459	120	11	46.9654	3.29805	0.353646	0.000861721602817521
Nbe01g33580	Chr01:126042512-126044435+	Solyc05g053760.5.1	AT4G13830.2	DNAJ-like 20	13	79	1463	0.483095	2.82074	54.1312	0.000878125341442576
Nbe19g26460	Chr19:127109420-127111042+	-	-	PREDICTED: UDP-glycosyltransferase 91C1-like	548	25	23	13.6954	0.505666	0.552512	0.000885292161692302
Nbe07g23450	Chr07:93984401-93986923-	Solyc04g078880.3.1	-	cold regulated protein 27	19	8	2153	0.510593	0.200547	60.1621	0.000885292161692302
Nbe03g01160	Chr03:3863376-3865794-	Solyc04g053130.4.1	AT2G21970.1	stress enhanced protein 2	454	33	6	16.2295	0.99989	0.236845	0.000897078177047384
Nbe07g09700	Chr07:35128872-35129408-	-	-	PREDICTED: uncharacterized protein LOC104649325; hypothetical protein VITISV_037851	40	0	1	2.60833	0	0.021458	0.000908873438841359
Nbe01g11980	Chr01:33799990-33802646+	-	-	PREDICTED: adhesive plaque matrix protein-like	32	241	3184	0.468324	3.12434	44.023	0.000949801567089762
Nbe19g34100	Chr19:159906570-159911781-	Solyc06g069600.3.1	-	bHLH transcription factor 047	13	195	1288	0.317562	4.57384	33.5409	0.000970175571320285
Nbe18g23450	Chr18:105124689-105132447-	Solyc02g086458.2.1	-	titin isoform X2	99	846	9174	0.949478	7.33184	84.3338	0.00100806305669707
Nbe04g32710	Chr04:143332172-143333586-	Solyc04g054760.3.1	-	FCS-Like Zinc finger 5	528	42	5	36.5061	2.92847	0.338663	0.00101478909067267
Nbe12g38060	Chr12:175566376-175567554+	Solyc08g080480.3.1	-	2S sulfur-rich seed storage protein 2-like	0	0	129	0	0	8.93152	0.00102209308448116
Nbe07g29550	Chr07:132304636-132307386-	-	-	PREDICTED: uncharacterized protein LOC102625991; hypothetical protein VITISV_001313	24	0	0	0.316825	0	0	0.00102710106156816
Nbe12g22170	Chr12:106658566-106659128-	-	-	PREDICTED: cyclin-D5-3-like	24	0	0	1.63194	0	0	0.00102710106156816
Nbe12g16670	Chr12:82578708-82581600+	Solyc11g006460.3.1	AT5G22060.1	DNAJ homologue 2	2307	109	114	64.4113	2.72136	2.77116	0.00111497070078939
Nbe06g22820	Chr06:83888723-83894469+	Solyc03g111720.3.1	AT5G61640.1	peptidemethionine sulfoxide reductase 1	7676	678	65	344.039	26.5914	2.55606	0.0011307526535903
Nbe02g17030	Chr02:53394653-53395768-	-	-	PREDICTED: serine/threonine-protein kinase-like protein At5g23170	61	3	0	1.98923	0.100258	0	0.00116107026138831
Nbe10g22310	Chr10:89205429-89207253-	Solyc06g060830.3.1	AT4G16780.1	homeobox protein 2	2	39	302	0.08206	1.18171	10.7734	0.00119705968826974
Nbe09g35250	Chr09:144109226-144110270+	Solyc08g083130.5.1	-	Homeobox-leucine zipper protein HOX6	0	2	120	0	0	5.68546	0.00119789011058983
Nbe15g11580	Chr15:47871302-47873721-	Solyc05g009310.3.1	-	Zinc finger protein CONSTANS-LIKE 7	50	373	4452	1.14507	7.33225	93.0203	0.00120588138512531
Nbe10g24710	Chr10:99494255-99499051-	Solyc06g007180.3.1	AT3G47340.1	glutamine-dependent asparagine synthase 1	17	15	1737	0.242198	0.19681	25.7672	0.00120588138512531
Nbe16g17860	Chr16:85824947-85826914+	Solyc05g005230.3.1	AT1G10657.2	Plant protein 1589 of unknown function	4	181	340	0.15259	5.83737	11.591	0.00122799314481884
Nbe09g26930	Chr09:109853862-109856274-	Solyc08g069180.3.1	AT2G24370.1	Protein kinase protein with adenine nucleotide alpha hydrolases-like domain	23	0	0	0.595276	0	0	0.00122799314481884
Nbe12g01460	Chr12:7344780-7345373-	Solyc11g020330.1.1	AT4G10250.1	HSP20-like chaperones superfamily protein	23	0	0	1.28047	0	0	0.00122799314481884
Nbe12g10130	Chr12:49300674-49301180-	-	-	PREDICTED: uncharacterized protein LOC102616453; hypothetical protein VITISV_037851	23	0	0	2.26773	0	0	0.00122799314481884
Nbe06g21560	Chr06:80151835-80152461-	Solyc03g098670.1.1	-	Kunitz-type protease inhibitor	415	36	2	23.1121	1.71311	0.106027	0.00124457409732561
Nbe05g15730	Chr05:77156554-77158074+	Solyc06g050170.4.1	AT3G56290.1	unknown protein; Has 39 Blast hits to 39 proteins in 15 species: Archae - 0; Bacteria - 0; Metazoa - 0; Fungi - 0; Plants - 39; Viruses - 0; Other Eukaryotes - 0 (source: NCBI BLink).	5436	475	64	266.84	19.8815	2.87533	0.00124978954963938
Nbe10g26630	Chr10:107773712-107774172+	Solyc06g071750.3.1	AT3G26510.3	Octicosapeptide/Phox/Bem1p family protein	202	17	0	14.5611	1.13824	0	0.00128902095727887
Nbe10g14840	Chr10:61621404-61622330+	Solyc06g083160.1.1	-	DUF506 family protein	0	29	87	0	1.04601	3.14697	0.00132779526697249
Nbe10g10870	Chr10:45811196-45815154-	Solyc06g076020.3.1	AT5G02500.1	heat shock cognate protein 70-1	4635	376	90	73.0977	5.08338	1.31676	0.00133330294515596
Nbe09g02040	Chr09:6855127-6856132-	Solyc12g007060.1.1	-	serine-rich protein-like protein	10	246	799	0.976864	17.9213	71.4836	0.00133330294515596
Nbe07g13070	Chr07:48756492-48758750+	Solyc04g073990.3.1	AT1G35720.1	annexin 1	636	906	55097	19.8622	24.5279	1587.69	0.00142550783678922
Nbe08g17920	Chr08:69587244-69587549-	-	-	hypothetical protein POPTR_0019s02290g	22	0	0	2.13931	0	0	0.00150103678482047
Nbe09g30410	Chr09:127005703-127008714-	-	-	hypothetical protein VITISV_032357; PREDICTED: uncharacterized protein LOC102625991	22	0	0	0.402384	0	0	0.00150103678482047
Nbe08g10580	Chr08:42901199-42907892-	Solyc01g105880.4.1	AT3G25810.1	Terpenoid cyclases/Protein prenyltransferases superfamily protein	2	30	278	0.03501	0.478313	4.80042	0.0015842676486137
Nbe11g11080	Chr11:60116744-60120003+	Solyc11g006460.3.1	AT5G22060.1	DNAJ homologue 2	10963	1060	78	278.459	23.6958	1.8073	0.0015842676486137
Nbe15g29470	Chr15:122557846-122559028+	Solyc11g072770.2.1	-	WUSCHEL-related homeobox protein	399	36	3	18.9106	1.4834	0.139317	0.00175607837672377
Nbe12g09170	Chr12:46540044-46548566-	Solyc08g061480.3.1	AT2G26310.1	Chalcone-flavanone isomerase family protein	3857	380	27	58.7074	4.89431	0.420898	0.00180243019870989
Nbe08g02210	Chr08:7959825-7960427+	Solyc08g161750.1.1	-	Copia-type polyprotein	21	0	0	12.8174	0.027206	0	0.00187360408546884
Nbe12g17350	Chr12:85084476-85085174+	Solyc03g026270.3.1	AT4G25480.1	dehydration response element B1A	21	0	0	1.05654	0	0	0.00187360408546884
Nbe12g19980	Chr12:96893401-96894264-	-	-	PREDICTED: uncharacterized protein LOC102625991; hypothetical protein VITISV_028082	21	0	0	0.68537	0	0	0.00187360408546884
Nbe01g09700	Chr01:27570471-27572678-	Solyc01g095860.3.1	-	RING/U-box superfamily protein	160	14	0	5.28295	0.361575	0	0.00188366789700746
Nbe18g16420	Chr18:79410075-79411693+	Solyc10g078270.2.1	AT5G07050.1	nodulin MtN21 /EamA-like transporter family protein	12	30	1071	0.382904	0.803973	29.5354	0.0018963401215781
Nbe01g01610	Chr01:3765138-3771085-	Solyc01g110000.3.1	AT4G36360.1	beta-galactosidase 3	296	1855	21825	4.36554	22.9373	289.248	0.00192421262380606
Nbe05g23320	Chr05:102427018-102427976+	Solyc03g098310.1.1	-	Ornithine decarboxylase	9	165	685	0.305924	4.90398	21.2808	0.00192421262380606
Nbe12g18870	Chr12:91356189-91357014+	Solyc01g010910.2.1	-	MYB transcription factor	149	13	0	6.08801	0.501361	0	0.00197544331907304
Nbe09g30960	Chr09:128705568-128707460+	Solyc08g080540.3.1	AT4G11660.1	winged-helix DNA-binding transcription factor family protein	192	9	9	4.24442	0.184971	0.221184	0.0020604771453183
Nbe08g00300	Chr08:1734768-1736512+	Solyc08g082890.3.1	AT3G61250.1	myb domain protein 17	157	14	0	6.41475	0.408437	0	0.0020604771453183
Nbe14g08180	Chr14:32472012-32473622-	Solyc09g011630.3.1	-	Glutation-S-transferase	82	6	0	2.9836	0.183663	0	0.00216803672596626
Nbe03g19370	Chr03:92987411-92990816+	Solyc02g067750.4.1	AT3G01500.3	carbonic anhydrase 1	0	46	51	0	1.45755	1.69758	0.00221238047324379
Nbe19g39960	Chr19:178700673-178703684+	Solyc07g005760.3.1	AT5G48930.1	hydroxycinnamoyl-CoA shikimate/quinate hydroxycinnamoyl transferase	793	85	0	16.6922	1.61814	0	0.00227272541535918
Nbe10g22760	Chr10:90714265-90723340+	Solyc06g060300.1.1	AT1G44414.1	unknown protein; Has 29 Blast hits to 29 proteins in 12 species: Archae - 0; Bacteria - 4; Metazoa - 0; Fungi - 0; Plants - 25; Viruses - 0; Other Eukaryotes - 0 (source: NCBI BLink).	341	26	9	18.7281	1.35832	0.454268	0.00227272541535918
Nbe09g16530	Chr09:71883688-71884140+	Solyc05g052130.3.1	-	Metacaspase.1	33	1	0	2.5097	0.12257	0	0.00227272541535918
Nbe16g20850	Chr16:99266137-99267170+	-	-	-	33	1	0	1.24011	0.040037	0	0.00227272541535918
Nbe15g02280	Chr15:8506883-8507697-	-	-	PREDICTED: uncharacterized protein LOC103319889	20	0	0	0.94567	0	0	0.00228593422931785
Nbe17g09570	Chr17:40763171-40765192-	Solyc03g044790.3.1	-	methylesterase AY455313	21	151	1530	0.770317	4.79645	53.747	0.00238829302509331
Nbe08g16700	Chr08:66430856-66432195+	Solyc04g008970.3.1	AT5G23370.1	GRAM domain-containing protein / ABA-responsive protein-related	2	12	254	0.084926	0.475603	11.3284	0.00245735259060946
Nbe01g15950	Chr01:46769979-46770749-	Solyc01g102880.3.1	-	Disease resistance protein	0	1	92	0	0	4.43166	0.00258573736932349
Nbe18g24410	Chr18:107930403-107930891+	Solyc02g094230.1.1	-	Unknown protein	1	5	178	0.00301	0.272855	10.3608	0.00267556356599576
Nbe10g28820	Chr10:117769499-117778297+	Solyc12g015770.3.1	AT1G55850.1	cellulose synthase like E1	55	316	3718	0.763811	4.00484	49.8467	0.00270309156989558
Nbe10g13510	Chr10:56291109-56292489-	Solyc06g084320.1.1	AT3G63060.1	EID1-like 3	85	357	5808	2.46593	9.00884	150.185	0.00270309156989558
Nbe14g06500	Chr14:26272154-26273360-	Solyc09g010360.3.1	AT2G37460.1	nodulin MtN21 /EamA-like transporter family protein	49	188	3415	1.7766	6.55333	136.004	0.00270413410205616
Nbe16g30460	Chr16:136759192-136762685+	Solyc05g009310.3.1	-	Zinc finger protein CONSTANS-LIKE 7	100	576	6623	1.5995	8.26069	101.026	0.00271591523575451
Nbe02g02140	Chr02:6513495-6514200+	Solyc09g074580.1.1	AT3G62950.1	Thioredoxin superfamily protein	1	21	158	0.047485	1.0012	7.89921	0.00280765008742239
Nbe08g19070	Chr08:73191766-73192519-	Solyc04g011860.1.1	AT3G62930.1	Thioredoxin superfamily protein	2	42	211	0.324142	2.86796	17.2818	0.00280950481199411
Nbe09g13410	Chr09:59890709-59891779+	Solyc05g055500.1.1	-	Zinc finger protein	19	0	0	0.433344	0	0	0.00282955728080868
Nbe09g21940	Chr09:90429465-90430096+	Solyc08g078710.3.1	-	Heat shock protein hsp20	19	0	0	1.8357	0	0	0.00282955728080868
Nbe11g12620	Chr11:66606885-66607893-	Solyc01g009580.2.1	AT5G03840.1	PEBP (phosphatidylethanolamine-binding protein) family protein	19	0	0	0.886318	0	0	0.00282955728080868
Nbe15g12570	Chr15:51724456-51726913+	Solyc06g084620.1.1	-	Pectinesterase	19	0	0	0.344397	0	0	0.00282955728080868
Nbe06g11500	Chr06:40071076-40076057-	Solyc10g047170.2.1	AT1G22150.1	sulfate transporter 1;3	17212	1997	12	313.202	31.2999	0.196165	0.00284996324439763
Nbe10g32510	Chr10:134523831-134526833+	Solyc06g073390.3.1	AT3G59380.1	farnesyltransferase A	1146	52	81	83.2367	4.81067	7.41915	0.00284996324439763
Nbe16g17440	Chr16:83611743-83614624+	Solyc11g069735.1.1	AT1G12940.1	nitrate transporter2.5	283	28	2	4.56165	0.396415	0.030693	0.0028701895866513
Nbe08g13520	Chr08:54622441-54623680+	Solyc10g086570.3.1	AT5G02160.1	unknown protein; FUNCTIONS IN: molecular_function unknown; INVOLVED IN: biological_process unknown; LOCATED IN: chloroplast thylakoid membrane; EXPRESSED IN: 23 plant structures; EXPRESSED DURING: 13 growth stages; Has 121 Blast hits to 121 proteins in 17 species: Archae - 0; Bacteria - 0; Metazoa - 0; Fungi - 0; Plants - 121; Viruses - 0; Other Eukaryotes - 0 (source: NCBI BLink).	76	1356	3940	4.22895	67.0753	207.76	0.00293396213156928
Nbe05g21610	Chr05:97257357-97261680-	Solyc03g096840.5.1	-	hypothetical protein Chr5:5643143-5647702 REVERSE LENGTH=116 201606	458	1743	29696	20.3958	69.4477	1262.55	0.00294019229048824
Nbe16g22290	Chr16:103584454-103589495-	Solyc05g011940.4.1	-	Cytochrome	5	59	388	0.171025	1.30014	10.2328	0.00317795236276531
Nbe13g09520	Chr13:45712987-45717618+	Solyc09g009200.3.1	AT2G36400.1	growth-regulating factor 3	2	12	230	0.063407	0.271742	5.6462	0.00318751274700711
Nbe18g27330	Chr18:117052768-117055249+	Solyc02g078150.5.1	-	PDDEXK-like protein	16	74	1099	0.345452	1.34125	22.1014	0.00329166967610233
Nbe16g02920	Chr16:12409534-12411042-	Solyc08g077080.1.1	-	Glycosyltransferase	108	9	1	2.77868	0.216138	0.016153	0.00342844760108502
Nbe16g00580	Chr16:2293704-2294952+	Solyc07g021750.1.1	AT2G19570.1	cytidine deaminase 1	3490	317	106	110.761	8.81821	2.9532	0.00346959767370068
Nbe10g16040	Chr10:64975928-64982689+	Solyc03g115230.3.1	AT1G74310.1	heat shock protein 101	5450	626	35	63.6329	6.46544	0.38423	0.00353339830135309
Nbe09g21930	Chr09:90428547-90429437+	Solyc08g078710.3.1	-	Heat shock protein hsp20	18	0	0	2.56029	0	0	0.00355443139067797
Nbe16g12530	Chr16:61225299-61226723-	-	-	PREDICTED: uncharacterized protein LOC102625991	18	0	0	1.16285	0	0	0.00355443139067797
Nbe16g15610	Chr16:74837058-74838844-	Solyc03g111830.4.1	AT5G50240.3	protein-l-isoaspartate methyltransferase 2	18	0	0	0.646668	0	0	0.00355443139067797
Nbe05g14330	Chr05:71154675-71159836-	Solyc01g111100.6.1	AT4G34860.1	Plant neutral invertase family protein	977	61	57	19.4002	1.11013	1.11213	0.00360411798169313
Nbe03g21470	Chr03:99131919-99134404-	Solyc02g083790.4.1	AT4G36010.1	Pathogenesis-related thaumatin superfamily protein	39	1	1	1.31911	0.032194	0.048121	0.00360411798169313
Nbe09g24350	Chr09:99797731-99802235-	Solyc08g066650.3.1	AT4G32810.1	carotenoid cleavage dioxygenase 8	39	2	0	0.871107	0.029515	0	0.00365161806952632
Nbe09g30510	Chr09:127255484-127256820-	-	-	PREDICTED: uncharacterized protein LOC102602914	1	3	158	0.046156	0.083201	5.65098	0.00377145718549749
Nbe15g26560	Chr15:106817285-106820955+	Solyc04g009790.4.1	AT5G52450.1	MATE efflux family protein	102	517	5970	2.03394	9.51537	119.432	0.00385345251751289
Nbe09g20530	Chr09:85461743-85465452+	Solyc08g077530.4.1	AT4G17090.1	chloroplast beta-amylase	38	104	2372	0.600617	1.54737	39.3062	0.00391046905672485
Nbe10g01920	Chr10:6769058-6771539+	Solyc10g079460.1.1	AT2G41370.1	Ankyrin repeat family protein / BTB/POZ domain-containing protein	0	45	33	0	0.876522	0.698852	0.00396721726625611
Nbe07g09710	Chr07:35129431-35130550-	-	-	hypothetical protein VITISV_020215; PREDICTED: uncharacterized protein LOC103444971	38	0	2	0	0	0.066776	0.0040243584604499
Nbe13g34790	Chr13:162877575-162879776-	Solyc07g055720.5.1	-	Heat shock protein, putative	353	170	21568	10.682	4.26669	632.934	0.00411474552490525
Nbe17g05330	Chr17:19601844-19603590+	Solyc09g061715.1.1	-	hypothetical protein	55	4	0	2.222	0.129443	0	0.004140939409503
Nbe16g21090	Chr16:99741196-99742869+	Solyc05g007950.5.1	AT2G02990.1	ribonuclease 1	1158	134	9	44.5762	4.425	0.295752	0.00416031228691546
Nbe12g20140	Chr12:97425388-97431849+	Solyc07g017750.4.1	AT1G68050.1	flavin-binding, kelch repeat, f box 1	125	155	7534	2.07425	2.23309	112.124	0.00421611404460279
Nbe02g05080	Chr02:15841960-15842594-	Solyc01g079470.5.1	AT3G62410.1	CP12 domain-containing protein 2	7	15	507	0.402527	0.80634	29.0841	0.00437612312769213
Nbe19g03090	Chr19:10813878-10814765-	Solyc06g007580.1.1	-	PDDEXK-like protein	1	31	121	0.055248	1.12407	4.36871	0.00437612312769213
Nbe06g20410	Chr06:76486033-76488090-	Solyc03g097530.3.1	AT1G32583.1	FUNCTIONS IN: molecular_function unknown; INVOLVED IN: biological_process unknown; LOCATED IN: endomembrane system; BEST Arabidopsis thaliana protein match is: tapetum determinant 1 (TAIR:AT4G24972.1); Has 35333 Blast hits to 34131 proteins in 2444 species: Archae - 798; Bacteria - 22429; Metazoa - 974; Fungi - 991; Plants - 531; Viruses - 0; Other Eukaryotes - 9610 (source: NCBI BLink).	46	3	0	3.0302	0	0	0.00438429387097348
Nbe12g28880	Chr12:142952253-142956459+	Solyc10g006900.3.1	AT5G54190.1	protochlorophyllide oxidoreductase A	924	19579	34864	20.4731	394.155	758.572	0.00439556670558969
Nbe03g07310	Chr03:35869403-35869866+	Solyc08g062340.3.1	AT5G12020.1	17.6 kDa class II heat shock protein	17	0	0	1.01693	0	0	0.00439556670558969
Nbe05g06250	Chr05:29216407-29216913+	Solyc12g011140.3.1	AT2G04160.1	Subtilisin-like serine endopeptidase family protein	17	0	0	1.18926	0	0	0.00439556670558969
Nbe08g29680	Chr08:116776528-116777693-	-	-	PREDICTED: uncharacterized protein LOC103319889; hypothetical protein PRUPE_ppb013332mg	17	0	0	0.509897	0	0	0.00439556670558969
Nbe11g06860	Chr11:34991555-34993795+	-	-	PREDICTED: uncharacterized protein LOC104446437	17	0	0	0.2571	0	0	0.00439556670558969
Nbe13g18510	Chr13:84881057-84881581-	Solyc08g161750.1.1	-	Copia-type polyprotein	17	0	0	4.23402	0	0	0.00439556670558969
Nbe18g00290	Chr18:2096893-2097591-	-	-	PREDICTED: uncharacterized protein LOC103448851; hypothetical protein VITISV_021156	17	0	0	1.01825	0	0	0.00439556670558969
Nbe10g26800	Chr10:108448786-108453728-	Solyc06g073090.3.1	AT5G24490.1	30S ribosomal protein, putative	145	1622	7026	3.85766	39.0424	177.374	0.00441401776514844
Nbe09g05500	Chr09:19839114-19845023-	Solyc12g006240.2.1	AT3G07650.1	CONSTANS-like 9	93	49	5538	1.72339	0.748802	90.4281	0.00447551911511169
Nbe18g32850	Chr18:136117752-136120327+	-	-	PREDICTED: vicilin-like antimicrobial peptides 2-2-like	1	7	141	0	0.099425	2.15469	0.00469124515949121
Nbe12g23190	Chr12:112525337-112525993+	Solyc06g051680.1.1	AT2G40080.1	Protein of unknown function (DUF1313)	2	1	208	0.149098	0.055561	11.0935	0.00478204530633209
Nbe03g14890	Chr03:74905608-74906281-	Solyc02g062160.1.1	AT2G17880.1	Chaperone DnaJ-domain superfamily protein	0	4	69	0	0.211034	3.5999	0.00485375849333195
Nbe05g15260	Chr05:75065443-75076883-	Solyc11g044450.3.1	AT1G11040.1	HSP40/DnaJ peptide-binding protein	0	15	57	0	0.422794	1.76018	0.00500245281899415
Nbe06g15660	Chr06:59850629-59851288-	Solyc03g026270.3.1	AT5G51990.1	C-repeat-binding factor 4	44	1	2	2.63043	0.036448	0.091772	0.00522731876965718
Nbe11g16210	Chr11:82998050-83013795-	-	-	PREDICTED: mucin-5AC-like isoform X1	1	2	141	0	0.015423	1.13788	0.00522731876965718
Nbe03g33740	Chr03:132710481-132711023-	Solyc02g089420.1.1	AT3G30530.1	basic leucine-zipper 42	0	6	65	0	0.387125	4.07171	0.0052525144450211
Nbe19g07200	Chr19:25108087-25110521+	Solyc06g074200.4.1	AT1G08380.1	photosystem I subunit O	1	132	6	0	6.40785	0.313074	0.00537025010832237
Nbe19g21030	Chr19:98816198-98816911+	Solyc03g033860.1.1	-	tRNA-methyltransferase non-catalytic subunit trm6MTase subunit	1	15	126	0.033898	0.571779	4.96512	0.00538795682715146
Nbe11g26100	Chr11:129959468-129965911-	Solyc07g005190.3.1	AT2G24280.1	alpha/beta-Hydrolases superfamily protein	70	766	3173	1.60284	15.7374	66.7145	0.00549883589922535
Nbe05g24230	Chr05:104752025-104752996-	Solyc03g111100.1.1	-	At3g48510	0	5	64	0	0.150363	1.9547	0.00572142993201165
Nbe07g29880	Chr07:133684899-133686185+	Solyc07g053750.1.1	-	Zinc finger transcription factor 50	1	27	108	0.025413	0.629096	2.60234	0.00617055084239961
Nbe16g19020	Chr16:91354900-91357907-	Solyc05g006390.1.1	-	CDP-diacylglycerol-glycerol-3-phosphate 3-phosphatidyltransferase	537	43	28	14.6491	0.995102	0.725187	0.00624062956562448
Nbe03g25070	Chr03:110560717-110566683+	Solyc02g082410.4.1	AT4G35300.1	tonoplast monosaccharide transporter2	438	54	3	5.87848	0.635755	0.034274	0.00635471578552961
Nbe06g34860	Chr06:123479542-123480280-	-	-	PREDICTED: agamous-like MADS-box protein AGL62	0	6	60	0	0.341336	3.74665	0.00656478826095713
Nbe16g17020	Chr16:81796010-81797182-	Solyc05g013540.1.1	-	LEAFLESS	181	18	4	5.24873	0.485276	0.128588	0.00661089958014333
Nbe08g30540	Chr08:121864980-121869105+	Solyc04g072760.3.1	AT1G22150.1	sulfate transporter 1;3	4126	529	40	61.1603	6.65915	0.360636	0.00663507049714571
Nbe06g14530	Chr06:55204597-55205136-	Solyc03g083730.1.1	AT5G62360.1	Plant invertase/pectin methylesterase inhibitor superfamily protein	29	32	1562	1.50028	1.47837	77.1626	0.00672131678889043
Nbe04g01960	Chr04:6076098-6079397-	Solyc06g007560.3.1	AT3G07310.1	Protein of unknown function (DUF760)	30	39	1599	0.722532	0.845107	35.388	0.00681354137672051
Nbe05g26510	Chr05:110193082-110195070+	Solyc03g113690.1.1	AT5G19410.1	ABC-2 type transporter family protein	0	27	37	0	0.461206	0.536258	0.00696232396249076
Nbe17g12240	Chr17:55202151-55203396-	Solyc09g082690.3.1	AT3G22840.1	Chlorophyll A-B binding family protein	846	92	24	41.4218	4.00945	1.07722	0.00704589690430882
Nbe06g16970	Chr06:65957223-65961925-	Solyc03g007770.3.1	AT5G24030.1	SLAC1 homologue 3	246	12	20	4.31972	0.181895	0.311378	0.00722795879367656
Nbe14g21400	Chr14:88294011-88296858+	Solyc07g017880.5.1	AT2G18980.1	Peroxidase superfamily protein	114	13	0	2.70876	0.241349	0	0.00725476274011112
Nbe03g11540	Chr03:60544311-60546200+	Solyc02g092140.1.1	-	PHLOEM 2-LIKE A10 protein	11	21	620	0.238813	0.383615	12.0859	0.00729666542111554
Nbe08g02380	Chr08:8368530-8374363+	Solyc08g007240.4.1	AT5G47240.1	nudix hydrolase homolog 8	302	752	14518	7.25439	16.3923	347.713	0.00730252788170645
Nbe03g05320	Chr03:25986210-25990617+	Solyc03g005260.3.1	AT1G19920.1	Pseudouridine synthase/archaeosine transglycosylase-like family protein	41	1	2	1.25045	0.092708	0.185272	0.00730252788170645
Nbe03g17660	Chr03:87474190-87475481+	Solyc02g065210.4.1	AT2G45580.1	cytochrome P450, family 76, subfamily C, polypeptide 3	1	15	112	0	0.501591	3.86962	0.00734088686681303
Nbe10g12010	Chr10:50503344-50504180-	Solyc06g074750.1.1	-	Histone H2B	215	2	26	9.50553	0.079204	1.12801	0.00738503270814842
Nbe01g21600	Chr01:66681651-66682328+	-	-	PREDICTED: uncharacterized protein LOC102616453; hypothetical protein VITISV_019029	15	0	0	0.695144	0	0	0.00742699044855234
Nbe13g32960	Chr13:152917932-152918939-	-	-	PREDICTED: uncharacterized protein LOC102625991	15	0	0	0.488107	0	0	0.00742699044855234
Nbe13g04820	Chr13:20037832-20039163-	Solyc10g083440.3.1	-	Glycosyltransferase	77	7	1	2.14768	0.15477	0.033273	0.00755356566139564
Nbe06g22810	Chr06:83872449-83875192+	Solyc03g111710.3.1	AT5G63160.1	BTB and TAZ domain protein 1	600	1064	28743	14.5177	22.9751	627.775	0.00755356566139564
Nbe02g29110	Chr02:107279144-107280780-	Solyc06g076020.3.1	AT3G12580.1	heat shock protein 70	1190	132	37	29.4443	2.80918	0.938694	0.0079312049196289
Nbe15g17860	Chr15:71171885-71177556-	Solyc02g086900.4.1	AT5G40270.1	HD domain-containing metal-dependent phosphohydrolase family protein	221	16	13	5.02191	0.279719	0.279151	0.0079312049196289
Nbe01g05340	Chr01:14204112-14224907-	Solyc01g112100.3.1	-	Flavin-containing monooxygenase	27	22	1380	0.49302	0.337888	23.5694	0.00793263867276325
Nbe13g22020	Chr13:101623361-101626576+	Solyc04g053130.4.1	AT2G21970.1	stress enhanced protein 2	2980	344	85	93.4251	9.40519	2.41709	0.00799414282724378
Nbe05g34050	Chr05:129683931-129687185+	Solyc03g121820.3.1	AT1G72710.1	casein kinase 1-like protein 2	272	9	28	6.59337	0.162785	0.46645	0.0081947254129167
Nbe01g26860	Chr01:91057666-91060327+	Solyc07g063850.3.1	AT2G47750.1	putative indole-3-acetic acid-amido synthetase GH3.9	0	7	53	0	0.066699	0.951556	0.00839397514686033
Nbe13g16990	Chr13:75204522-75206559-	Solyc08g082890.3.1	AT2G16720.1	myb domain protein 7	186	23	1	7.85094	0.816158	0.044483	0.00839397514686033
Nbe03g12990	Chr03:67205723-67209658+	Solyc06g007970.3.1	AT5G48850.1	Tetratricopeptide repeat (TPR)-like superfamily protein	31894	4659	3	1231.35	150.661	0.104558	0.00859994020369724
Nbe18g14430	Chr18:69921436-69924826-	-	-	PREDICTED: uncharacterized protein LOC104222152	453	46	18	5.40513	0.479799	0.205074	0.0088934691703726
Nbe05g05930	Chr05:28235461-28236873-	Solyc12g010910.2.1	AT2G42690.1	alpha/beta-Hydrolases superfamily protein	25	372	851	0.9027	13.7752	34.2208	0.0095087897211968
Nbe12g07640	Chr12:39747656-39756759+	Solyc08g065610.3.1	AT4G32940.1	gamma vacuolar processing enzyme	72893	9938	951	1557.64	183.392	17.9209	0.00950890677045515
Nbe14g08870	Chr14:35387256-35394625-	Solyc06g006110.3.1	AT3G51860.1	cation exchanger 3	621	4961	23571	13.101	91.3462	457.593	0.00950890677045515
Nbe17g26420	Chr17:125035161-125037451+	Solyc12g042890.2.1	AT1G52700.1	alpha/beta-Hydrolases superfamily protein	1797	121	148	76.5186	4.59165	5.895	0.00950890677045515
Nbe03g35960	Chr03:138318868-138324381+	Solyc03g114110.4.1	AT5G14870.1	cyclic nucleotide-gated channel 18	2	11	151	0.037805	0.27732	3.39043	0.0102101235524028
Nbe09g16810	Chr09:72658400-72661264+	Solyc10g018120.2.1	AT2G40390.1	unknown protein; BEST Arabidopsis thaliana protein match is: unknown protein (TAIR:AT5G64190.1); Has 75 Blast hits to 75 proteins in 11 species: Archae - 0; Bacteria - 0; Metazoa - 0; Fungi - 0; Plants - 74; Viruses - 0; Other Eukaryotes - 1 (source: NCBI BLink).	12	135	479	0.299945	2.75559	10.431	0.01022029641806
Nbe07g27210	Chr07:116172719-116174003+	Solyc07g049240.3.1	AT1G05260.1	Peroxidase superfamily protein	104	0	13	2.62756	0	0.338031	0.0103089974644882
Nbe02g05860	Chr02:19070319-19072371-	Solyc10g008120.5.1	-	O-methyltransferase	1	16	97	0.025545	0.37803	2.48629	0.0103089974644882
Nbe04g00480	Chr04:1943346-1946074-	Solyc12g049350.2.1	AT5G49330.1	myb domain protein 111	31	1	1	1.09421	0.036274	0	0.0103089974644882
Nbe19g01050	Chr19:3470249-3474113+	Solyc03g094020.3.1	-	Alpha-glucosidase-like protein	55160	8357	23	787.749	103.515	0.2229	0.0104617062173509
Nbe03g08170	Chr03:40943061-40948004-	Solyc06g010030.4.1	AT1G61560.1	Seven transmembrane MLO family protein	45	4	0	1.45187	0.076184	0	0.0105641441342126
Nbe06g12960	Chr06:47715874-47716371-	-	-	PREDICTED: uncharacterized protein LOC104095089	2	2	155	0.053855	0.01994	7.13499	0.0112315501457731
Nbe16g18210	Chr16:87194846-87198042-	Solyc05g005680.3.1	AT1G10550.1	xyloglucan:xyloglucosyl transferase 33	16	68	702	0.469109	2.04743	21.8694	0.0113061341774525
Nbe02g19690	Chr02:62572376-62575034-	Solyc01g108910.5.1	AT2G15890.1	maternal effect embryo arrest 14	264	533	11013	9.53815	18.2374	389.987	0.0113151768373887
Nbe19g12940	Chr19:54053985-54054383+	Solyc05g015910.1.1	AT3G02000.1	Thioredoxin superfamily protein	44	4	0	3.44161	0.228192	0	0.0118532218097131
Nbe02g13590	Chr02:43034040-43035648-	Solyc01g150176.2.1	AT1G75750.1	GAST1 protein homolog 1	134	779	5007	7.93295	41.5403	277.421	0.0119403915015067
Nbe10g24200	Chr10:97406263-97406724+	Solyc06g076560.2.1	AT2G29500.1	HSP20-like chaperones superfamily protein	184	10	16	12.5862	0.67175	1.13772	0.0119403915015067
Nbe03g19630	Chr03:93702130-93704964-	Solyc02g094190.3.1	AT3G01930.2	Major facilitator superfamily protein	14	62	607	0.307301	1.04045	11.2252	0.011991945443387
Nbe18g25260	Chr18:110391521-110399648-	Solyc02g079960.3.1	AT1G11530.1	C-terminal cysteine residue is changed to a serine 1	14	91	572	0.708385	4.46095	32.164	0.0122939671952989
Nbe11g01000	Chr11:2435283-2437706+	Solyc03g117590.3.1	AT1G80920.1	Chaperone DnaJ-domain superfamily protein	522	511	21486	16.9806	16.946	751.033	0.0125994229380605
Nbe14g19230	Chr14:78961695-78962641+	Solyc07g044970.1.1	-	P-loop containing nucleoside triphosphate hydrolase	0	3	49	0	0.119036	1.91801	0.0127044228625582
Nbe08g15370	Chr08:61998462-62000046+	Solyc04g007750.5.1	-	Sn-1 protein	528	5147	16854	22.7918	192.875	661.867	0.0127504870438219
Nbe17g31610	Chr17:147024288-147030551+	Solyc12g100120.2.1	AT5G12950.1	Putative glycosyl hydrolase of unknown function (DUF1680)	162	743	6068	1.77176	7.30337	63.6622	0.0128139504084165
Nbe12g17130	Chr12:84284882-84286198-	Solyc11g071470.1.1	-	Transferase	216	5723	3150	5.8469	139.182	81.5249	0.0129974056535918
Nbe09g08600	Chr09:35832554-35834114-	Solyc03g096350.3.1	AT3G11280.1	Duplicated homeodomain-like superfamily protein	415	57	6	10.8935	1.41434	0.145828	0.0130740227994084
Nbe16g24430	Chr16:110660651-110662327+	Solyc09g082690.3.1	AT3G22840.1	Chlorophyll A-B binding family protein	2435	251	139	96.4366	8.08176	4.93839	0.0134494578991584
Nbe12g14390	Chr12:73477464-73482451+	Solyc06g005100.3.1	-	Phosphatidylinositol transfer protein	150	18	3	5.17049	0.582101	0.129094	0.0134494578991584
Nbe08g06110	Chr08:25983463-25986109+	Solyc06g060590.3.1	AT1G21460.1	Nodulin MtN3 family protein	57	201	2202	1.921	6.64333	80.3803	0.0134494578991584
Nbe01g02650	Chr01:6940280-6952980+	Solyc01g108910.5.1	AT2G15890.1	maternal effect embryo arrest 14	378	738	14770	13.4684	23.4164	485.84	0.0135338059791789
Nbe15g17750	Chr15:70704549-70706538-	Solyc05g005680.3.1	AT1G10550.1	xyloglucan:xyloglucosyl transferase 33	22	0	1	0.862125	0	0	0.0135338059791789
Nbe06g32010	Chr06:111405115-111407296-	Solyc11g006300.2.1	AT5G16010.1	3-oxo-5-alpha-steroid 4-dehydrogenase family protein	237	33	2	8.13368	1.00828	0.045358	0.0135844722818198
Nbe15g20030	Chr15:80796914-80798861+	Solyc08g005650.3.1	-	Cytochrome P450.1	580	90	0	16.8535	2.26433	0	0.0135844722818198
Nbe09g01610	Chr09:5490034-5493574+	Solyc12g006850.2.1	AT2G26650.1	K+ transporter 1	15	31	649	0.197157	0.451022	11.0268	0.0135844722818198
Nbe06g15480	Chr06:59055678-59058635-	Solyc03g006840.5.1	-	LOW protein: M-phase inducer phosphatase-like protein	49	5	0	0.691684	0.072616	0	0.0135844722818198
Nbe08g00940	Chr08:3376236-3385045+	Solyc08g007910.5.1	-	Serine/threonine-protein kinase EDR1	1	14	88	0	0.135337	1.20369	0.013598582132777
Nbe09g29180	Chr09:121911747-121917942+	Solyc10g009430.3.1	-	O-acyltransferase WSD1-like	309	32	15	6.59694	0.589127	0.278192	0.013598582132777
Nbe18g27130	Chr18:116197649-116197918-	Solyc02g077980.3.1	-	Unknown protein	29	1	1	2.44818	0.03367	0.096846	0.0136650188850532
Nbe10g15670	Chr10:64005626-64008184+	Solyc06g069710.3.1	AT5G61430.1	NAC domain containing protein 100	0	7	43	0	0.197334	1.17876	0.013681646199242
Nbe18g10430	Chr18:53690196-53692520-	Solyc09g010360.3.1	AT2G37460.1	nodulin MtN21 /EamA-like transporter family protein	97	203	3753	2.44749	4.56802	95.3178	0.0140962604266127
Nbe03g16980	Chr03:83963729-83964971-	Solyc02g063355.1.1	AT1G66360.1	Calcium-dependent lipid-binding (CaLB domain) family protein	42	3	1	2.21075	0.16685	0	0.0140972915042598
Nbe17g22210	Chr17:102380916-102382905-	Solyc12g057100.2.1	-	purine permease 3-like	8	40	347	0.293151	1.23271	11.1511	0.0141074907658421
Nbe05g11580	Chr05:56942863-56943270-	Solyc06g051680.1.1	AT2G40080.1	Protein of unknown function (DUF1313)	13	21	563	0.997642	1.46441	44.9652	0.0144733017342109
Nbe10g30630	Chr10:124665946-124666422+	Solyc07g062380.1.1	-	Transcription factor	1	0	100	0.101481	0	6.21956	0.0144733017342109
Nbe08g18360	Chr08:70885731-70887413+	Solyc04g010285.2.1	AT3G55240.1	Plant protein 1589 of unknown function	2	123	15	0.228141	7.42033	1.11254	0.0148129890276674
Nbe04g17640	Chr04:69631819-69633533+	-	-	PREDICTED: F-box protein PP2-A13-like	0	26	22	0	1.28704	1.26363	0.0148676694313554
Nbe06g23100	Chr06:84336221-84337183-	Solyc03g112130.1.1	-	DUF868 domain-containing protein	9	62	356	0.288011	1.79029	11.5634	0.0149672535493847
Nbe05g04940	Chr05:23797164-23798406+	Solyc03g117840.5.1	-	elongation factor Chr5:17325076-17325689 FORWARD LENGTH=91 201606	29	64	1137	2.69574	4.87938	91.0945	0.0150748123098463
Nbe17g15830	Chr17:72175549-72176337+	-	-	PREDICTED: uncharacterized protein LOC104237702	9	25	388	0.423242	0.960227	14.8832	0.0156864507789085
Nbe03g25290	Chr03:111091708-111092223+	Solyc02g068415.1.1	-	RING/U-box superfamily protein	0	10	37	0	0.509566	2.35797	0.0162037515990314
Nbe08g21990	Chr08:82123632-82140643+	Solyc04g018100.5.1	AT2G01980.1	sodium proton exchanger, putative (NHX7) (SOS1)	119	138	4465	1.29538	1.48621	49.1119	0.0163341131634453
Nbe05g16390	Chr05:79562167-79564868+	Solyc03g094120.3.1	AT1G28710.1	Nucleotide-diphospho-sugar transferase family protein	47	5	0	1.1553	0.092829	0	0.0163341131634453
Nbe12g31250	Chr12:150721857-150723566+	Solyc01g091240.4.1	AT2G45350.1	Pentatricopeptide repeat (PPR) superfamily protein	3	9	167	0.078868	0.174576	3.25217	0.0163341131634453
Nbe05g12400	Chr05:61455542-61462340+	Solyc06g019200.4.1	AT5G05740.2	ethylene-dependent gravitropism-deficient and yellow-green-like 2	183	1055	5938	3.32085	16.9184	101.145	0.0164709974714562
Nbe03g13280	Chr03:68192905-68195328+	Solyc06g007560.3.1	AT3G07310.1	Protein of unknown function (DUF760)	29	45	1120	0.680315	1.00934	23.765	0.0165303875770827
Nbe13g09870	Chr13:46897763-46898555+	Solyc09g008970.1.1	AT3G10020.1	unknown protein; FUNCTIONS IN: molecular_function unknown; INVOLVED IN: response to oxidative stress, anaerobic respiration; LOCATED IN: cellular_component unknown; EXPRESSED IN: 23 plant structures; EXPRESSED DURING: 13 growth stages; Has 47 Blast hits to 47 proteins in 12 species: Archae - 0; Bacteria - 0; Metazoa - 1; Fungi - 0; Plants - 46; Viruses - 0; Other Eukaryotes - 0 (source: NCBI BLin…	435	30	41	20.9201	1.24692	1.84729	0.0165347264079247
Nbe03g22250	Chr03:101931506-101932997+	Solyc02g084850.3.1	-	Abscisic acid and environmental stress-inducible protein TAS14	146	611	4957	4.74558	17.6462	148.369	0.0166698197186554
Nbe17g00910	Chr17:2092345-2093766+	Solyc01g009260.1.1	-	protein FAF-like, chloroplastic	4	20	191	0.109023	0.488525	4.31651	0.0171116366843275
Nbe09g22050	Chr09:90758577-90762094+	Solyc08g078850.3.1	AT4G17260.1	Lactate/malate dehydrogenase family protein	124	15	3	3.04199	0.335923	0.078764	0.0171116366843275
Nbe06g16810	Chr06:65133347-65135313-	Solyc03g007960.3.1	AT5G52570.1	beta-carotene hydroxylase 2	34	3	0	1.2737	0.088654	0	0.0171496861431104
Nbe08g05020	Chr08:21030885-21033202-	Solyc08g076040.2.1	-	Major facilitator superfamily domain-containing protein	0	0	46	0	0	0.940508	0.0171788794833606
Nbe10g21140	Chr10:84406185-84407063-	Solyc06g065820.3.1	AT5G25190.1	Integrase-type DNA-binding superfamily protein	0	31	14	0	1.37373	0.652478	0.0174225850084218
Nbe04g02390	Chr04:7471537-7479266-	Solyc06g006080.3.1	AT2G29630.2	thiaminC	2135	6423	72690	25.0538	66.4128	799.25	0.0175402094702664
Nbe16g03430	Chr16:14681360-14681848-	-	-	hypothetical protein MIMGU_mgv1a025730mg; Uncharacterized protein isoform 1	1	27	65	0.054958	1.33784	3.77844	0.0178224407741937
Nbe02g29120	Chr02:107280825-107281970-	Solyc06g076020.3.1	AT1G56410.1	heat shock protein 70 (Hsp 70) family protein	87	11	1	11.8084	1.33644	0.222691	0.018609473937952
Nbe03g13440	Chr03:68872531-68878080+	Solyc06g006080.3.1	AT2G29630.2	thiaminC	308	699	10520	5.13354	10.1437	153.54	0.0188787760517775
Nbe13g02220	Chr13:10112291-10117350+	Solyc10g084940.3.1	AT3G53960.1	Major facilitator superfamily protein	3	48	118	0.083251	0.921139	2.45339	0.0188974832398939
Nbe12g38090	Chr12:175691916-175693668-	Solyc08g080540.3.1	AT4G11660.1	winged-helix DNA-binding transcription factor family protein	479	66	14	11.5946	1.3031	0.304494	0.0189513941044372
Nbe15g32340	Chr15:135385762-135394929+	Solyc01g006540.4.1	AT3G45140.1	lipoxygenase 2	112	392	3708	1.51566	4.7543	48.182	0.0189867458372257
Nbe07g08030	Chr07:27472853-27474366-	Solyc07g049420.1.1	AT5G24510.1	60S acidic ribosomal protein family	57	6	1	2.92482	0.301475	0.053106	0.019271525209767
Nbe13g31250	Chr13:144682260-144683915-	Solyc07g063420.3.1	AT3G15510.1	NAC domain containing protein 2	0	2	42	0	0.059642	1.14904	0.019297939301041
Nbe13g22610	Chr13:105588519-105593936+	Solyc02g090390.4.1	AT5G66880.1	sucrose nonfermenting 1(SNF1)-related protein kinase 2.3	118	292	3996	4.70475	10.6794	168.7	0.01934632728513
Nbe03g04850	Chr03:24597045-24598127-	Solyc06g072430.3.1	-	BAG family molecular chaperone regulator 5, mitochondrial	580	96	2	18.7586	2.725	0.075843	0.019695667281178
Nbe17g21380	Chr17:96212003-96215801-	Solyc12g088240.2.1	AT4G07960.1	Cellulose-synthase-like C12	0	4	39	0	0.052371	0.4597	0.0205718450652163
Nbe16g19630	Chr16:94128263-94133416-	Solyc03g113430.3.1	AT1G69870.1	nitrate transporter 1.7	75	135	2552	1.46292	2.24733	45.0684	0.020855841529068
Nbe13g11090	Chr13:51974411-51976323+	Solyc04g078460.3.1	AT3G16150.1	N-terminal nucleophile aminohydrolases (Ntn hydrolases) superfamily protein	1223	176	38	38.0861	4.84343	1.09767	0.0211845738893861
Nbe01g15780	Chr01:46136835-46143017+	Solyc01g102680.4.1	AT5G49760.1	Leucine-rich repeat protein kinase family protein	31	230	902	0.53172	3.29028	13.8232	0.0213287225899708
Nbe02g09620	Chr02:32262574-32265432-	Solyc02g082000.3.1	AT5G09500.1	Ribosomal protein S19 family protein	73	9	1	2.58022	0.27678	0.030751	0.0213287225899708
Nbe19g37830	Chr19:171932664-171934923+	-	-	hypothetical protein VITISV_003097	26	0	2	0.418495	0	0.044364	0.0216153068186103
Nbe05g23580	Chr05:103286839-103287558+	-	-	PREDICTED: cysteine protease inhibitor 8-like; Kunitz-type inhibitor C, partial	0	2	40	0.576906	43.5811	305.144	0.0219574133928446
Nbe12g33390	Chr12:159357584-159358843+	Solyc01g107190.3.1	AT3G49940.1	LOB domain-containing protein 38	39	665	716	1.51273	21.1086	24.229	0.0220257743714521
Nbe01g18750	Chr01:55927474-55929106-	Solyc01g105310.3.1	-	Metacaspase.1	46	326	1304	1.28497	8.48022	36.4545	0.0220595880250258
Nbe09g22440	Chr09:92266025-92266534+	Solyc08g079150.1.1	-	Auxin-responsive protein SAUR32	3	4	154	0.097159	0.106677	7.98036	0.0221277929087892
Nbe18g27760	Chr18:118861268-118862531-	Solyc02g077880.3.1	AT1G28330.1	dormancy-associated protein-like 1	1932	7136	58934	89.8686	293.653	2604.88	0.0221277929087892
Nbe15g23670	Chr15:96037168-96038203-	Solyc10g007360.4.1	AT3G23560.1	MATE efflux family protein	5	62	163	0.308486	2.96954	8.80081	0.0223835088479959
Nbe15g20000	Chr15:80564556-80566627+	Solyc08g005650.3.1	-	Cytochrome P450.1	1044	183	1	24.0336	3.64753	0.015254	0.0223835088479959
Nbe07g09820	Chr07:35696948-35697786-	Solyc04g063270.3.1	-	Pentatricopeptide repeat-containing protein	15	383	175	0.614782	12.9801	6.15402	0.0223835088479959
Nbe11g15860	Chr11:81131050-81135031-	Solyc01g005440.4.1	-	Jasmonate ZIM-domain protein 2	281	948	8657	7.83391	22.9413	218.257	0.0223835088479959
Nbe04g12530	Chr04:48056157-48056657+	Solyc02g068415.1.1	-	RING/U-box superfamily protein	6	21	238	0.411612	1.10576	14.914	0.0227659452562437
Nbe12g06860	Chr12:35530604-35531986-	Solyc08g160300.1.1	-	WD40 repeat	643	105	8	18.2305	2.51889	0.198363	0.0229467321165742
Nbe16g27420	Chr16:123786544-123787961-	Solyc09g005210.5.1	-	Protein LURP-one-related 8	0	4	37	0	0.193296	1.58485	0.0229615486612296
Nbe06g07610	Chr06:29349421-29354436+	Solyc08g077530.4.1	AT4G17090.1	chloroplast beta-amylase	41	46	1394	0.438369	0.444418	14.0649	0.0229615486612296
Nbe18g24430	Chr18:107981202-107985398+	Solyc02g094190.3.1	AT3G01930.2	Major facilitator superfamily protein	249	1228	7172	4.06216	17.3732	106.371	0.0230859936058438
Nbe14g14000	Chr14:57357458-57359407+	Solyc07g063420.3.1	AT3G15510.1	NAC domain containing protein 2	2	4	116	0.085087	0.105126	3.39913	0.0230859936058438
Nbe16g01220	Chr16:4925361-4927206+	-	AT5G12010.1	unknown protein; INVOLVED IN: response to salt stress; LOCATED IN: chloroplast, plasma membrane, membrane; EXPRESSED IN: 23 plant structures; EXPRESSED DURING: 13 growth stages; BEST Arabidopsis thaliana protein match is: unknown protein (TAIR:AT4G29780.1); Has 1807 Blast hits to 1807 proteins in 277 species: Archae - 0; Bacteria - 0; Metazoa - 736; Fungi - 347; Plants - 385; Viruses - 0; Other E…	571	71	30	12.6198	1.29366	0.597086	0.0230859936058438
Nbe03g29700	Chr03:122076126-122078603-	Solyc02g077670.3.1	AT2G20560.1	DNAJ heat shock family protein	829	72	77	28.9828	2.25338	2.33512	0.0230859936058438
Nbe18g28240	Chr18:120720278-120722078+	Solyc02g077430.5.1	AT4G18550.1	alpha/beta-Hydrolases superfamily protein	17	302	316	0.491807	6.84957	7.64863	0.023225288155729
Nbe07g26790	Chr07:113469181-113472433-	Solyc05g045670.4.1	AT1G61800.1	glucose-6-phosphate/phosphate translocator 2	5525	877	125	115.848	15.8004	2.33495	0.0232814739190777
Nbe06g08360	Chr06:31354512-31355216-	Solyc08g078180.1.1	AT5G47230.1	ethylene responsive element binding factor 5	660	103	14	33.3416	4.44357	0.660284	0.0232879038686737
Nbe11g18330	Chr11:92825327-92826822+	-	-	PREDICTED: cyclin-D5-3-like	1	15	68	0	0.385481	1.98927	0.0234220234916437
Nbe01g15940	Chr01:46764125-46769893-	Solyc01g102880.3.1	-	Disease resistance protein	2	3	116	0.029302	0.021639	0	0.0234220234916437
Nbe11g22500	Chr11:114944399-114946223-	-	-	PREDICTED: auxin-responsive protein IAA29-like; hypothetical protein MIMGU_mgv1a018406mg, partial	95	458	2747	3.50332	14.4477	90.2956	0.0235412224606687
Nbe10g26950	Chr10:109115547-109117650-	Solyc06g053140.3.1	AT4G27700.1	Rhodanese/Cell cycle control phosphatase superfamily protein	186	1646	4521	7.40304	55.9656	159.108	0.0238578946938395
Nbe06g14860	Chr06:56261430-56262198-	Solyc03g083490.3.1	-	DUF1442 domain-containing protein	0	10	30	0	0.409696	1.31574	0.0238578946938395
Nbe09g13890	Chr09:61158713-61160173+	Solyc05g150152.1.1	AT1G49975.1	INVOLVED IN: photosynthesis; LOCATED IN: photosystem I, chloroplast, thylakoid membrane; EXPRESSED IN: 20 plant structures; EXPRESSED DURING: 13 growth stages; CONTAINS InterPro DOMAIN/s: Photosystem I reaction centre subunit N (InterPro:IPR008796); Has 34 Blast hits to 34 proteins in 14 species: Archae - 0; Bacteria - 0; Metazoa - 0; Fungi - 0; Plants - 34; Viruses - 0; Other Eukaryotes - 0 (sou…	63	226	1905	3.70371	11.0952	98.0673	0.0240060982473818
Nbe06g27400	Chr06:97242001-97247502+	-	AT3G13730.1	cytochrome P450, family 90, subfamily D, polypeptide 1	19	1	0	0.100394	0	0	0.0240293137479275
Nbe18g20260	Chr18:95255536-95257684-	Solyc02g065550.4.1	AT2G23790.1	Protein of unknown function (DUF607)	2758	476	27	79.3868	11.6449	0.686886	0.0241514958648345
Nbe19g08930	Chr19:31544901-31546109-	Solyc10g084320.3.1	-	Subtilisin-like protease	27	114	827	0.852572	3.2694	24.7087	0.0241514958648345
Nbe04g04780	Chr04:17003398-17005185+	Solyc02g070280.3.1	AT4G21120.1	amino acid transporter 1	185	26	5	3.80484	0.497096	0.110798	0.0241514958648345
Nbe13g12640	Chr13:58434196-58436607-	Solyc04g079700.3.1	AT2G26490.1	Transducin/WD40 repeat-like superfamily protein	81	10	2	1.88346	0.221005	0.037078	0.0246533370155692
Nbe09g35470	Chr09:144586599-144587429+	Solyc08g005500.4.1	-	NBS-LRR protein	8	40	273	0.241662	1.31529	9.33851	0.0251172162653652
Nbe03g36100	Chr03:138656180-138660449-	Solyc02g086820.3.1	AT3G01500.2	carbonic anhydrase 1	2971	66016	28515	81.5	1582.3	740.031	0.0251172162653652
Nbe08g18090	Chr08:70248452-70255397+	Solyc04g009960.3.1	AT1G08630.1	threonine aldolase 1	4461	454	379	77.0146	6.87236	6.1175	0.0252348527037471
Nbe15g22090	Chr15:90530880-90531776+	-	-	PREDICTED: uncharacterized protein LOC104212860; hypothetical protein PRUPE_ppa018264mg	3	24	124	0.14348	0.655017	4.45729	0.0254906920753339
Nbe08g04040	Chr08:16601994-16602618-	Solyc08g005960.2.1	AT2G45180.1	Bifunctional inhibitor/lipid-transfer protein/seed storage 2S albumin superfamily protein	18	56	571	1.1696	3.202	32.2197	0.0265312944076387
Nbe13g22050	Chr13:101802785-101803093-	Solyc04g053110.1.1	AT3G62930.1	Thioredoxin superfamily protein	0	16	22	0	1.20171	1.78711	0.0270221572259922
Nbe18g20980	Chr18:97646427-97647507-	-	-	PREDICTED: uncharacterized protein LOC104091865	63	5	4	2.28736	0.183019	0.1485	0.0271177878005515
Nbe04g07290	Chr04:27634843-27635573-	Solyc02g062390.3.1	AT5G66400.1	Dehydrin family protein	0	1	37	0	0.062484	1.91161	0.0276650884425088
Nbe10g30640	Chr10:124667162-124667369+	Solyc07g062380.1.1	-	Transcription factor	0	0	38	0	0	4.2565	0.0276650884425088
Nbe19g10540	Chr19:40123981-40125307-	Solyc08g016500.3.1	-	Potassium channel KA.1	1	15	63	0	0.522508	2.63847	0.0276650884425088
Nbe04g10280	Chr04:39660773-39663213-	Solyc02g067460.3.1	AT3G01280.1	voltage dependent anion channel 1	30	2	1	115.949	67.6149	38.7383	0.0283407346847625
Nbe15g31690	Chr15:133036257-133038149-	Solyc01g006050.2.1	AT1G55230.1	Family of unknown function (DUF716)	30	2	1	0.579672	0.025563	0.023412	0.0283407346847625
Nbe03g13000	Chr03:67210146-67211488+	-	-	PREDICTED: uncharacterized protein LOC104222152	52	7	0	1.31164	0.153558	0	0.0283936508162918
Nbe06g14570	Chr06:55242951-55243490-	Solyc03g083730.1.1	AT5G62360.1	Plant invertase/pectin methylesterase inhibitor superfamily protein	5	24	181	0.259233	1.05879	8.56401	0.0288527661176877
Nbe11g16940	Chr11:87297768-87301995-	Solyc07g066460.3.1	AT3G12930.1	Lojap-related protein	173	505	4891	8.62433	21.3835	226.139	0.0288527661176877
Nbe07g15090	Chr07:57669647-57671904-	Solyc04g078340.3.1	-	Cytochrome P450	18	16	593	0.367849	0.290031	10.9931	0.0288827284012289
Nbe12g30230	Chr12:147161426-147162154-	Solyc03g115390.4.1	AT1G32490.1	RNA helicase family protein	24	1	1	1.16179	0.001535	0.054715	0.0295759414195833
Nbe04g00720	Chr04:2572381-2573685+	-	-	PREDICTED: uncharacterized protein LOC104234473	0	0	37	0	0	1.59391	0.0295759414195833
Nbe11g08040	Chr11:42676647-42689883-	Solyc05g026490.3.1	AT1G70820.1	phosphoglucomutase, putative / glucose phosphomutase, putative	496	1341	13851	7.87919	18.8954	211.104	0.029832364615898
Nbe18g13600	Chr18:66751476-66754116+	Solyc07g008520.3.1	AT3G54140.1	peptide transporter 1	3033	503	79	53.4869	7.70275	1.28445	0.030174534630905
Nbe01g01910	Chr01:4635617-4640290+	Solyc01g109680.3.1	AT4G39235.1	unknown protein; BEST Arabidopsis thaliana protein match is: unknown protein (TAIR:AT3G05570.1); Has 30201 Blast hits to 17322 proteins in 780 species: Archae - 12; Bacteria - 1396; Metazoa - 17338; Fungi - 3422; Plants - 5037; Viruses - 0; Other Eukaryotes - 2996 (source: NCBI BLink).	774	71	77	44.145	3.44821	4.15529	0.0303015213852189
Nbe10g19500	Chr10:78427569-78429831-	Solyc06g063050.4.1	-	GPI-anchored adhesin-like protein	2	77	29	0.081116	2.3084	0.916805	0.0304826228698031
Nbe11g18280	Chr11:92684046-92684770-	Solyc01g150126.1.1	-	Calcium-binding EF-hand	2	25	82	0.109174	1.06197	3.70509	0.0308354600954736
Nbe02g19100	Chr02:60289195-60290647-	Solyc02g090000.3.1	AT1G49405.1	Uncharacterised protein family (UPF0497)	201	35	1	8.82329	1.6376	0.048932	0.0315527759015122
Nbe03g14030	Chr03:71348076-71349208+	Solyc06g005680.4.1	AT3G46640.1	Homeodomain-like superfamily protein	5	1	198	0.171737	0.02046	5.67814	0.0316000760154932
Nbe19g08940	Chr19:31546186-31547100-	Solyc10g084320.3.1	-	Subtilisin-like protease	17	50	509	0.75512	1.88711	18.9854	0.0316000760154932
Nbe18g04100	Chr18:22247632-22248234-	Solyc03g114940.3.1	AT1G74110.1	cytochrome P450, family 78, subfamily A, polypeptide 10	1	50	23	0.021696	2.31916	1.00545	0.0319359041536991
Nbe05g14790	Chr05:72881988-72883572+	Solyc01g108210.4.1	AT3G19270.1	cytochrome P450, family 707, subfamily A, polypeptide 4	300	54	2	10.5624	1.29691	0	0.0336806439532337
Nbe05g24650	Chr05:106009254-106012201+	Solyc03g111710.3.1	AT5G63160.1	BTB and TAZ domain protein 1	341	305	9761	7.3544	6.1839	208.721	0.0336806439532337
Nbe15g08380	Chr15:34846977-34847963+	Solyc01g111250.3.1	AT4G38690.1	PLC-like phosphodiesterases superfamily protein	4	30	134	0.253868	1.18969	4.69479	0.0338166584862752
Nbe12g39680	Chr12:180062404-180067526-	Solyc08g083110.4.1	AT1G64660.1	methionine gamma-lyase	535	44	60	9.3482	0.644132	0.95092	0.0338852379666196
Nbe10g17520	Chr10:71811853-71812786+	Solyc06g074200.4.1	AT1G08380.1	photosystem I subunit O	2774	33320	46921	237.409	2479.17	3739.86	0.0339937859206176
Nbe09g24140	Chr09:98716635-98717154+	Solyc08g066420.1.1	-	Polyketide cyclase/dehydrase and lipid transport superfamily protein	105	9	9	7.31185	0.33192	0.523647	0.034313578323151
Nbe04g20190	Chr04:77078236-77079873+	Solyc04g010285.2.1	AT3G55240.1	Plant protein 1589 of unknown function	12	164	230	0.623751	7.52249	11.6181	0.034313578323151
Nbe15g23190	Chr15:94064411-94067002-	Solyc12g013710.2.1	AT5G54190.1	protochlorophyllide oxidoreductase A	62	1221	580	2.19109	41.0176	19.5967	0.0355771230818255
Nbe13g28500	Chr13:132561944-132562492-	Solyc07g065500.2.1	AT4G14540.1	nuclear factor Y, subunit B3	81	679	1685	4.22688	31.6997	83.5533	0.0355771230818255
Nbe11g14940	Chr11:76542433-76543480+	-	AT2G37870.1	Bifunctional inhibitor/lipid-transfer protein/seed storage 2S albumin superfamily protein	7	66	181	0.632245	4.66428	13.6038	0.0357487108225466
Nbe13g23540	Chr13:109514862-109516004+	Solyc02g082150.1.1	-	BnaCnng18720D protein	59	5	4	1.93509	0.149771	0.133384	0.0361997764754863
Nbe13g12130	Chr13:56849076-56850203+	Solyc04g079360.1.1	AT3G09230.1	myb domain protein 1	205	38	0	7.19481	1.1738	0	0.0363127076990885
Nbe18g27880	Chr18:119563259-119566105+	Solyc02g077670.3.1	AT2G20560.1	DNAJ heat shock family protein	944	86	103	25.0457	2.03869	2.43368	0.036579064971033
Nbe17g19170	Chr17:86240573-86243528+	Solyc03g006490.3.1	AT4G27450.1	Aluminium induced protein with YGL and LRDR motifs	66	421	1490	1.62315	11.6865	42.8837	0.0370674071565513
Nbe19g31410	Chr19:150856860-150858483+	Solyc06g084320.1.1	AT3G63060.1	EID1-like 3	98	538	2274	2.3205	11.2562	49.4041	0.03720267028071
Nbe19g31600	Chr19:151406921-151415484-	Solyc06g084460.4.1	-	Shikimate dehydrogenase	2487	308	195	33.7681	3.43094	2.22388	0.0372464887899922
Nbe13g13720	Chr13:62702111-62707711+	Solyc12g009010.2.1	AT4G33080.1	AGC (cAMP-dependent, cGMP-dependent and protein kinase C) kinase family protein	4113	458	378	71.6094	6.93183	5.80939	0.0372709588811786
Nbe12g38150	Chr12:175813630-175814403-	Solyc08g080670.1.1	AT4G11650.1	osmotin 34	0	33	0	0	1.40799	0	0.0372709588811786
Nbe01g01800	Chr01:4339184-4345105+	Solyc01g109790.3.1	AT4G39210.1	Glucose-1-phosphate adenylyltransferase family protein	58117	9330	2451	907.6	127.015	33.8675	0.037333486057496
Nbe16g22580	Chr16:104956491-104957117-	Solyc03g120850.5.1	AT1G55490.1	chaperonin 60 beta	4	12	146	0.40702	1.27241	13.1044	0.0375070582322162
Nbe13g12720	Chr13:58707920-58709941+	Solyc04g079760.4.1	-	UPF0114 domain-containing protein	167	25	6	5.64344	0.715323	0.205951	0.0382770777569773
Nbe07g12060	Chr07:45253563-45255984+	Solyc04g072020.3.1	AT4G09760.2	Protein kinase superfamily protein	0	14	19	0	0.357843	0.645166	0.0385327807089042
Nbe02g31210	Chr02:117559513-117560925+	Solyc01g109800.2.1	-	DUF4408 domain-containing protein	14	156	277	0.385863	3.7677	7.04278	0.0387118653754757
Nbe17g22990	Chr17:106330102-106333021-	Solyc04g071770.3.1	-	Ethylene-responsive transcription factor	33	3	1	0.537015	0.042937	0.016602	0.0387118653754757
Nbe08g20690	Chr08:77696318-77700526+	Solyc10g076480.2.1	AT2G38290.1	ammonium transporter 2	48	4	3	1.19206	0.091845	0.062627	0.0388907016387079
Nbe02g25100	Chr02:90143536-90145996+	Solyc06g072770.3.1	AT4G17720.1	RNA-binding (RRM/RBD/RNP motifs) family protein	16	42	448	0.657086	1.34048	16.4979	0.0391172241654126
Nbe08g19100	Chr08:73275010-73275759-	Solyc04g011880.1.1	AT5G18600.1	Thioredoxin superfamily protein	1	26	42	0.033579	1.11105	1.97684	0.0393679840229613
Nbe17g30780	Chr17:145107994-145108308-	Solyc01g066970.2.1	AT5G24860.1	flowering promoting factor 1	214	30	11	20.4029	2.60849	0.89811	0.0394723022809457
Nbe12g01840	Chr12:8835161-8840717-	Solyc11g020040.2.1	AT5G49910.1	chloroplast heat shock protein 70-2	1134	122	110	17.3062	1.68465	1.55353	0.0396734277522808
Nbe05g31060	Chr05:122413836-122416463+	Solyc03g118770.4.1	-	WUSCHEL-related homeobox 6	4	96	56	0.125542	2.67158	1.66831	0.0397559301003106
Nbe17g07840	Chr17:32089463-32090298-	Solyc09g065660.4.1	-	Heat shock transcription factor	1031	142	68	47.8797	5.54955	2.71486	0.0397559301003106
Nbe03g14260	Chr03:72082237-72085067+	Solyc06g006000.3.1	-	Maternal effect embryo arrest 59	399	664	10358	20.6333	30.3128	502.63	0.0397559301003106
Nbe16g29560	Chr16:133232300-133233938+	Solyc11g012120.2.1	-	DUF506 domain-containing protein	8191	1673	5	304.058	53.9872	0.171798	0.0401078846466916
Nbe02g00860	Chr02:2420332-2424438-	Solyc09g092130.3.1	AT1G04920.1	sucrose phosphate synthase 3F	11	143	199	0.156937	1.69016	2.43427	0.0407863716055366
Nbe03g19530	Chr03:93459623-93460474-	Solyc02g093890.1.1	-	hypothetical protein	13	66	332	0.482543	2.45263	12.4004	0.0410830255812573
Nbe05g29430	Chr05:118597987-118612554-	Solyc03g117010.5.1	-	Sister chromatid cohesion protein PDS5-like protein B-B	20	80	506	0.244084	0.858778	5.51882	0.0416712383739547
Nbe02g17960	Chr02:56033401-56038329-	Solyc01g104950.5.1	AT5G64570.1	beta-D-xylosidase 4	1648	2774	41870	24.0501	35.263	563.449	0.0416825522767926
Nbe17g20400	Chr17:92315276-92316079-	Solyc03g005780.3.1	AT1G29930.1	chlorophyll A/B binding protein 1	2544	56192	11040	123.074	2356.24	487.087	0.0418336552557123
Nbe07g23170	Chr07:91892359-91892680-	Solyc04g079080.2.1	-	EF-hand domain	0	1	31	0	0.06298	2.78211	0.0420315242504937
Nbe09g24630	Chr09:100688140-100689534+	Solyc08g160300.1.1	-	WD40 repeat	231	43	2	6.20946	1.05201	0.044902	0.0420315242504937
Nbe12g09840	Chr12:48704781-48710588+	-	AT5G64290.1	dicarboxylate transport 2.1	0	0	32	0	0	0.643073	0.0420315242504937
Nbe12g41080	Chr12:183244142-183244992-	-	-	hypothetical protein F775_06167; PREDICTED: uncharacterized protein LOC102712646	4	37	113	0.251497	1.73288	5.40057	0.0420315242504937
Nbe07g17840	Chr07:68993076-69000606+	Solyc04g082400.3.1	AT2G36390.1	starch branching enzyme 2.1	45450	3891	5721	643.35	47.4954	73.505	0.0420315242504937
Nbe16g09310	Chr16:44458870-44459520+	-	-	PREDICTED: uncharacterized protein LOC102666119, partial	6	191	9	0.157255	6.37371	0.267776	0.0420315242504937
Nbe08g12940	Chr08:52298269-52300085-	Solyc10g084940.3.1	AT3G53960.1	Major facilitator superfamily protein	1	21	45	0.025328	0.415413	0.949526	0.0420315242504937
Nbe06g12050	Chr06:42726030-42731595-	Solyc07g065980.3.1	AT1G55740.1	seed imbibition 1	148	331	3685	1.95363	3.69912	43.6987	0.0420315242504937
Nbe05g32010	Chr05:124794396-124795563+	Solyc03g119880.3.1	AT3G18590.1	early nodulin-like protein 5	3	117	3	0.228459	5.8982	0.122279	0.0420315242504937
Nbe12g38120	Chr12:175734197-175738156-	Solyc08g080570.4.1	AT1G12780.1	UDP-D-glucose/UDP-D-galactose 4-epimerase 1	201	609	4821	4.45484	11.4186	94.4837	0.0420315242504937
Nbe03g24260	Chr03:108286868-108287826-	Solyc02g083280.5.1	AT4G35770.2	Rhodanese/Cell cycle control phosphatase superfamily protein	6	34	170	0.218353	1.98305	11.0711	0.0421064032466908
Nbe02g31020	Chr02:116907435-116908035-	Solyc01g109680.3.1	AT4G39235.1	unknown protein; BEST Arabidopsis thaliana protein match is: unknown protein (TAIR:AT3G05570.1); Has 30201 Blast hits to 17322 proteins in 780 species: Archae - 12; Bacteria - 1396; Metazoa - 17338; Fungi - 3422; Plants - 5037; Viruses - 0; Other Eukaryotes - 2996 (source: NCBI BLink).	47	6	1	3.22269	0.358845	0	0.0421716718200527
Nbe08g14430	Chr08:58317836-58322230+	Solyc10g086180.2.1	AT2G37040.1	PHE ammonia lyase 1	21852	3284	1312	343.342	44.8605	18.7174	0.0424984239058375
Nbe01g02780	Chr01:7145010-7146122-	Solyc01g108640.1.1	-	GDSL esterase/lipase	304	43	18	10.1553	1.23762	0.562519	0.0426473434865183
Nbe19g40500	Chr19:180255492-180259697-	-	-	nematode resistance-like protein	27	3	0	0.346043	0.045912	0	0.0428587098730301
Nbe14g16530	Chr14:67954727-67962283+	Solyc07g055810.3.1	AT1G07650.1	Leucine-rich repeat transmembrane protein kinase	1002	167	41	15.8225	2.39039	0.62731	0.0430593304631631
Nbe10g01860	Chr10:6459397-6463132+	Solyc10g079410.2.1	AT5G04040.1	Patatin-like phospholipase family protein	6	24	178	0.087441	0.272781	2.13965	0.0432634489146408
Nbe09g23780	Chr09:97623894-97625692-	Solyc08g065940.5.1	AT2G19810.1	CCCH-type zinc finger family protein	35	136	833	0.77495	2.72606	17.2825	0.0433897984023555
Nbe05g18200	Chr05:86785425-86786072-	-	-	PREDICTED: uncharacterized protein LOC104219761	0	4	27	0	0.012518	1.08746	0.0445694308118501
Nbe14g14750	Chr14:60694489-60695675+	Solyc07g061720.3.1	AT1G30040.1	gibberellin 2-oxidase	0	2	29	0	0.07854	0.912116	0.0446859029251065
Nbe02g28250	Chr02:103821282-103821743-	Solyc06g076540.1.1	AT2G29500.1	HSP20-like chaperones superfamily protein	4067	44	838	261.227	2.67701	53.4463	0.0452241292697324
Nbe04g22430	Chr04:85657723-85661898-	Solyc05g056550.3.1	AT5G63650.1	SNF1-related protein kinase 2.5	26	107	613	0.87052	3.13182	19.1614	0.045423263459325
Nbe05g29060	Chr05:117487329-117488543-	Solyc03g116470.2.1	-	transmembrane protein	16	1	0	0.851915	0	0	0.045656679820733
Nbe12g12430	Chr12:63465064-63465532+	Solyc07g066600.3.1	AT1G79550.1	phosphoglycerate kinase	16	1	0	0.828173	0.08288	0	0.045656679820733
Nbe12g03300	Chr12:17325913-17329505+	Solyc06g050900.3.1	AT2G40460.1	Major facilitator superfamily protein	366	73	2	9.70652	1.64746	0.057677	0.0464031449862268
Nbe17g00370	Chr17:862161-864441+	Solyc11g071240.2.1	-	U-box domain-containing protein 26	11	45	281	0.319237	1.08843	7.12742	0.0467333275561371
Nbe01g20710	Chr01:63331223-63340993-	Solyc01g088400.4.1	AT1G02205.2	Fatty acid hydroxylase superfamily	154	30	0	2.93344	0.482321	0	0.0474910022648267
Nbe04g13720	Chr04:52321409-52324082-	Solyc02g030110.2.1	-	Vacuolar protein sorting-associated protein 54, chloroplastic	0	12	18	0	0.349153	0.547143	0.0475784063061793
Nbe07g06020	Chr07:17990126-17991280-	Solyc03g119370.2.1	AT1G68320.1	myb domain protein 62	130	25	0	5.32918	0.936795	0	0.0484255978565208
Nbe04g07840	Chr04:29388596-29399431-	Solyc02g063030.4.1	AT5G16030.1	unknown protein; BEST Arabidopsis thaliana protein match is: unknown protein (TAIR:AT3G02500.1); Has 30201 Blast hits to 17322 proteins in 780 species: Archae - 12; Bacteria - 1396; Metazoa - 17338; Fungi - 3422; Plants - 5037; Viruses - 0; Other Eukaryotes - 2996 (source: NCBI BLink).	94	839	1580	2.43432	20.8655	40.333	0.0484255978565208
