# Supplementary material for: PlantGFM: A Genomic Foundation Model for Discovery and Creation of Plant Genes
Source: Adv Sci (Weinh). 2026 May 20:e75772. Online ahead of print. doi: 10.1002/advs.75772 (PMC13336098; doi:10.1002/advs.75772)
Supplement: Supplementary file 4 — Supporting File 4: advs75772‐sup‐0004‐TableS6.xlsx. [file ADVS-9999-e75772-s002.xlsx]

## Sheet: Sheet1
GeneID	Pos	SolyID	AthID	Func	720_count	CK-5941A_count	CKA_count	720_TPM	CK-5941A_TPM	CKA_TPM	Pvalue
Nbe16g00520	Chr16:2128381-2130390+	Solyc07g026650.3.1	AT2G19590.1	ACC oxidase 1	3241	0	0	101.52	0	0	1.11799693618922e-21
Nbe06g16860	Chr06:65238080-65238703+	Solyc03g007890.3.1	AT5G52640.1	heat shock protein 90.1	3051	0	0	191.634	0	0	1.1346301708618e-21
Nbe06g16850	Chr06:65236031-65237953+	Solyc03g007890.3.1	AT5G52640.1	heat shock protein 90.1	2158	0	0	73.1774	0	0	1.08960550712689e-19
Nbe01g10590	Chr01:30471816-30472277-	Solyc02g082000.3.1	AT5G09510.1	Ribosomal protein S19 family protein	1607	1	1	134.967	0.070232	0.072906	2.7929975695629e-16
Nbe11g03670	Chr11:15140125-15142254+	Solyc07g008240.3.1	AT2G16060.1	hemoglobin 1	10797	8	2	844.148	0.470034	0.062957	1.40488173681934e-14
Nbe18g01280	Chr18:7544802-7546465+	Solyc12g044920.3.1	AT3G13900.1	ATPase E1-E2 type family protein / haloacid dehalogenase-like hydrolase family protein	1025	1	0	42.9555	0	0	1.4805168949941e-12
Nbe09g21920	Chr09:90405278-90407000+	Solyc08g078700.3.1	AT4G25200.1	mitochondrion-localized small heat shock protein 23.6	13230	62	76	544.241	2.07463	2.58244	2.31524076783854e-12
Nbe11g00960	Chr11:2393289-2395532+	Solyc03g117630.1.1	AT1G16030.1	heat shock protein 70B	1068	1	3	21.6491	0.018635	0.03634	1.29982191326968e-11
Nbe03g07300	Chr03:35844277-35844942+	Solyc08g062340.3.1	AT5G12020.1	17.6 kDa class II heat shock protein	2742	5	0	170.554	0.207479	0	2.43262666984859e-11
Nbe08g31920	Chr08:127859708-127860798-	-	-	PREDICTED: uncharacterized protein LOC104218683	1252	3	0	52.3998	0.07243	0	4.20942529827754e-11
Nbe05g19180	Chr05:89642741-89645997-	Solyc03g007890.3.1	AT5G52640.1	heat shock protein 90.1	28998	50	17	491.382	0.635996	0.226644	1.785732218603e-10
Nbe10g28850	Chr10:117832204-117833484-	-	-	PREDICTED: uncharacterized protein LOC103444971; hypothetical protein VITISV_014071	754	1	0	25.2826	0.01998	0	2.62851127964297e-10
Nbe12g08710	Chr12:44503231-44503704-	Solyc08g062340.3.1	AT5G12020.1	17.6 kDa class II heat shock protein	951	6	5	73.0961	0.241361	0.312604	4.01681663249862e-10
Nbe08g19060	Chr08:73108889-73113523-	-	-	copia-type polyprotein, putative	596	0	0	6.58901	0	0	9.90035723733271e-10
Nbe05g34050	Chr05:129683931-129687185+	Solyc03g121820.3.1	AT1G72710.1	casein kinase 1-like protein 2	2993	9	28	82.2077	0.162785	0.46645	1.06739738124131e-09
Nbe07g02690	Chr07:7736457-7739912-	Solyc04g011440.4.1	AT3G12580.1	heat shock protein 70	10041	142	163	182.063	1.99462	2.41591	1.7084519141625e-09
Nbe18g22610	Chr18:102539922-102541058-	Solyc02g087210.3.1	AT3G28210.1	zinc finger (AN1-like) family protein	958	8	5	343.902	1.00012	0.846573	1.72570720654519e-09
Nbe03g28960	Chr03:119843753-119844310+	Solyc02g076780.3.1	AT2G31010.1	Protein kinase superfamily protein	542	0	0	47.7784	0	0	3.25556407150786e-09
Nbe03g18850	Chr03:91522592-91523599-	Solyc02g067400.3.1	AT5G39865.1	Glutaredoxin family protein	531	0	0	20.5552	0	0	4.15323071232742e-09
Nbe02g03870	Chr02:11877901-11879769+	Solyc09g089540.5.1	-	Proteinase inhibitor	11	3590	3610	0.623668	155.452	161.516	5.22313610172712e-09
Nbe19g23730	Chr19:110396504-110401112-	Solyc10g007360.4.1	AT3G23560.1	MATE efflux family protein	1591	42	42	31.9085	0.616116	0.712262	2.37089370387561e-08
Nbe07g20420	Chr07:79395300-79398121-	Solyc04g080680.5.1	AT3G50930.1	cytochrome BC1 synthesis	632	0	2	18.056	0	0.052077	4.8667417360498e-08
Nbe11g02770	Chr11:10201992-10210508+	Solyc06g063430.2.1	AT4G10350.1	NAC domain containing protein 70	432	0	0	11.1149	0	0	5.61235392726363e-08
Nbe17g03910	Chr17:13695696-13700332+	-	-	copia-type polyprotein, putative	430	0	0	4.56288	0	0	5.70378895492522e-08
Nbe10g29050	Chr10:118603413-118605254+	Solyc07g066310.3.1	AT1G79040.1	photosystem II subunit R	627	2	0	59.449	0.108999	0	5.72744214297843e-08
Nbe01g01910	Chr01:4635617-4640290+	Solyc01g109680.3.1	AT4G39235.1	unknown protein; BEST Arabidopsis thaliana protein match is: unknown protein (TAIR:AT3G05570.1); Has 30201 Blast hits to 17322 proteins in 780 species: Archae - 12; Bacteria - 1396; Metazoa - 17338; Fungi - 3422; Plants - 5037; Viruses - 0; Other Eukaryotes - 2996 (source: NCBI BLink).	2089	71	77	137.359	3.44821	4.15529	5.76447092077173e-08
Nbe08g29920	Chr08:117648967-117650622-	Solyc04g072160.3.1	-	ripening regulated protein DDTFR8	417	0	0	18.6017	0	0	7.43740612575977e-08
Nbe17g22780	Chr17:105372530-105372737+	Solyc02g077460.3.1	AT1G04640.1	lipoyltransferase 2	411	0	0	38.1631	0	0	8.56697271952172e-08
Nbe08g23240	Chr08:87715837-87717649+	Solyc07g049420.1.1	AT5G24510.1	60S acidic ribosomal protein family	684	4	1	45.4219	0.157086	0.064984	9.22741754432398e-08
Nbe02g09620	Chr02:32262574-32265432-	Solyc02g082000.3.1	AT5G09500.1	Ribosomal protein S19 family protein	1602	9	1	63.5064	0.27678	0.030751	9.27105908563592e-08
Nbe02g25960	Chr02:94185838-94186952-	Solyc06g072330.3.1	AT5G03030.1	Chaperone DnaJ-domain superfamily protein	5822	213	182	568.037	14.3899	14.0309	1.54673999056331e-07
Nbe04g26050	Chr04:104476739-104477611+	-	-	PREDICTED: uncharacterized protein LOC103319889	375	0	0	15.9737	0.011727	0	2.20742648021084e-07
Nbe01g02730	Chr01:7031083-7032202+	Solyc01g108740.3.1	-	Methylketone synthase Ib	373	0	0	15.7212	0	0	2.26937739500213e-07
Nbe10g31040	Chr10:126276290-126277244-	Solyc12g005190.3.1	-	Protein phosphatase 2C family protein	769	9	12	28.3217	0.238572	0.234657	2.26937739500213e-07
Nbe01g16050	Chr01:46941399-46941911+	Solyc01g102960.3.1	AT4G10250.1	HSP20-like chaperones superfamily protein	1483	6	0	107.437	0.248367	0	3.81352954807144e-07
Nbe08g03070	Chr08:11902317-11905801+	Solyc10g085320.2.1	AT5G01620.1	TRICHOME BIREFRINGENCE-LIKE 35	807	15	14	25.2369	0.301808	0.339994	4.40518422005749e-07
Nbe06g06410	Chr06:25013105-25014124-	Solyc06g072430.3.1	-	BAG family molecular chaperone regulator 5, mitochondrial	564	5	3	20.3421	0.149732	0.128033	5.60930574490571e-07
Nbe09g05880	Chr09:21459632-21460674-	Solyc09g015020.1.1	AT1G53540.1	HSP20-like chaperones superfamily protein	1122	28	15	79.373	1.45687	0.706031	5.68271438580091e-07
Nbe12g08700	Chr12:44480485-44480958-	Solyc08g062340.3.1	AT5G12020.1	17.6 kDa class II heat shock protein	1037	5	0	77.3635	0.276178	0	5.95688883244902e-07
Nbe09g21940	Chr09:90429465-90430096+	Solyc08g078710.3.1	-	Heat shock protein hsp20	331	0	0	38.3841	0	0	6.86278555419272e-07
Nbe12g17270	Chr12:84796115-84797782-	Solyc09g089940.1.1	AT5G13210.1	Uncharacterised conserved protein UCP015417, vWA	639	6	2	25.1043	0.125065	0.099032	7.57546660483835e-07
Nbe07g08030	Chr07:27472853-27474366-	Solyc07g049420.1.1	AT5G24510.1	60S acidic ribosomal protein family	762	6	1	44.6016	0.301475	0.053106	7.8215330591818e-07
Nbe09g18700	Chr09:77978800-77981776+	Solyc05g053650.3.1	AT1G04810.1	26S proteasome regulatory complex, non-ATPase subcomplex, Rpn2/Psmd1 subunit	1256	28	45	79.3218	1.28681	2.2011	9.91742184981246e-07
Nbe16g22910	Chr16:105980694-105982433+	-	-	-	487	2	0	26.9282	0.099775	0	1.02209861393364e-06
Nbe11g01380	Chr11:3423014-3427068-	Solyc03g117150.3.1	AT1G80660.1	H(+)-ATPase 9	314	0	0	3.40275	0	0	1.0446064208583e-06
Nbe10g24180	Chr10:97370508-97371295-	Solyc06g076560.2.1	AT2G29500.1	HSP20-like chaperones superfamily protein	2880	52	14	199.077	2.61953	0.741139	2.08597880581945e-06
Nbe03g07290	Chr03:35790911-35791809+	Solyc08g062340.3.1	AT5G12020.1	17.6 kDa class II heat shock protein	699	14	10	38.1308	0.586508	0.390936	2.21347854041054e-06
Nbe17g17680	Chr17:79857241-79858161+	Solyc03g034070.1.1	AT3G50685.1	unknown protein; Has 52 Blast hits to 46 proteins in 20 species: Archae - 0; Bacteria - 0; Metazoa - 0; Fungi - 0; Plants - 45; Viruses - 0; Other Eukaryotes - 7 (source: NCBI BLink).	11	917	828	0.523141	34.7406	32.8165	2.66474280558715e-06
Nbe10g28860	Chr10:117833526-117834716-	-	-	hypothetical protein VITISV_001034	274	0	0	9.77887	0	0	3.52857198596701e-06
Nbe10g32510	Chr10:134523831-134526833+	Solyc06g073390.3.1	AT3G59380.1	farnesyltransferase A	1561	52	81	122.617	4.81067	7.41915	5.04370849494666e-06
Nbe13g15160	Chr13:69438389-69439445-	Solyc08g078700.3.1	AT5G51440.1	HSP20-like chaperones superfamily protein	8437	166	53	499.724	7.46159	2.54241	5.04370849494666e-06
Nbe01g02780	Chr01:7145010-7146122-	Solyc01g108640.1.1	-	GDSL esterase/lipase	1333	43	18	50.8974	1.23762	0.562519	7.05211269097434e-06
Nbe19g37180	Chr19:170488614-170490184-	Solyc09g015020.1.1	AT1G53540.1	HSP20-like chaperones superfamily protein	1759	104	87	78.7862	3.57348	3.03225	7.44317863250454e-06
Nbe12g17180	Chr12:84361654-84362808+	Solyc06g035980.5.1	AT4G25590.1	actin depolymerizing factor 7	0	287	360	0	15.87	20.6663	7.62743946698374e-06
Nbe03g37180	Chr03:141067226-141069774-	Solyc02g094010.2.1	-	protein LYK2-like	243	0	0	4.81486	0	0	8.17468908243396e-06
Nbe03g07280	Chr03:35782306-35782728+	Solyc08g062340.3.1	AT5G12020.1	17.6 kDa class II heat shock protein	311	0	1	23.1498	0	0.052038	8.17468908243396e-06
Nbe00g02170	scaffold_22:204494-214020+	Solyc11g073050.2.1	AT3G53610.1	RAB GTPase homolog 8	1476	77	80	76.2732	40.23	60.1737	8.17468908243396e-06
Nbe08g13310	Chr08:53973034-53978541+	Solyc10g076610.2.1	AT3G11710.1	lysyl-tRNA synthetase 1	1119	41	53	25.2551	0.714678	0.930347	8.17468908243396e-06
Nbe03g07270	Chr03:35765493-35766586+	Solyc08g062340.3.1	AT5G12020.1	17.6 kDa class II heat shock protein	1671	20	3	69.1659	0.664013	0.113702	1.28776583297945e-05
Nbe07g11910	Chr07:44583485-44587079+	Solyc04g071900.5.1	AT1G71695.1	Peroxidase superfamily protein	6	518	809	0.195758	13.0409	21.1491	1.28776583297945e-05
Nbe17g07710	Chr17:31032432-31032764-	-	-	PREDICTED: uncharacterized protein LOC104443231; hypothetical protein VITISV_024925	223	0	0	19.0215	0	0	1.28776583297945e-05
Nbe10g22760	Chr10:90714265-90723340+	Solyc06g060300.1.1	AT1G44414.1	unknown protein; Has 29 Blast hits to 29 proteins in 12 species: Archae - 0; Bacteria - 4; Metazoa - 0; Fungi - 0; Plants - 25; Viruses - 0; Other Eukaryotes - 0 (source: NCBI BLink).	1020	26	9	63.7048	1.35832	0.454268	1.29389282621636e-05
Nbe10g24210	Chr10:97410432-97410893+	Solyc06g076560.2.1	AT2G29500.1	HSP20-like chaperones superfamily protein	374	2	0	233.031	1.31406	0.304842	1.41617011319219e-05
Nbe09g18690	Chr09:77977487-77978090+	Solyc05g053650.3.1	AT1G04810.1	26S proteasome regulatory complex, non-ATPase subcomplex, Rpn2/Psmd1 subunit	852	19	32	68.3998	1.14303	2.32513	1.47638554112116e-05
Nbe13g13720	Chr13:62702111-62707711+	Solyc12g009010.2.1	AT4G33080.1	AGC (cAMP-dependent, cGMP-dependent and protein kinase C) kinase family protein	8958	458	378	178.215	6.93183	5.80939	1.55666295868417e-05
Nbe09g21930	Chr09:90428547-90429437+	Solyc08g078710.3.1	-	Heat shock protein hsp20	209	0	0	32.8357	0	0	1.76763756346545e-05
Nbe16g16440	Chr16:78347790-78350640+	Solyc05g013860.5.1	-	Sieve element occlusion	937	25	9	19.4771	0.37026	0.150225	1.76763756346545e-05
Nbe12g22640	Chr12:108605094-108608092+	-	AT3G55800.1	sedoheptulose-bisphosphatase	55	6983	4624	1.44211	138.692	96.8177	1.86995559831542e-05
Nbe15g25810	Chr15:104315093-104315978-	-	-	PREDICTED: uncharacterized protein LOC104111910	416	4	1	31.4066	0.239294	0.058197	1.92166463859233e-05
Nbe10g32190	Chr10:132707464-132710242-	Solyc06g053620.5.1	AT1G08650.1	phosphoenolpyruvate carboxylase kinase 1	25	976	1082	0.581415	17.7593	20.5473	2.04326987363405e-05
Nbe09g18440	Chr09:77308079-77309743-	-	-	PREDICTED: uncharacterized protein LOC102625991; hypothetical protein VITISV_014071	503	2	7	12.9814	0.037128	0.155983	2.04326987363405e-05
Nbe12g16670	Chr12:82578708-82581600+	Solyc11g006460.3.1	AT5G22060.1	DNAJ homologue 2	1711	109	114	55.3311	2.72136	2.77116	2.13787600037842e-05
Nbe14g13890	Chr14:56753927-56759224-	Solyc07g063350.3.1	AT4G27430.1	COP1-interacting protein 7	2359	39	7	21.2056	0.38753	0.070555	2.72752621030554e-05
Nbe11g24950	Chr11:125613861-125615899-	Solyc07g007755.2.1	AT2G02100.1	low-molecular-weight cysteine-rich 69	76	4399	5924	4.05414	181.631	254.925	3.1802757687041e-05
Nbe19g30290	Chr19:146520367-146532336+	Solyc11g017010.2.1	AT1G71890.1	Major facilitator superfamily protein	179	0	0	3.55737	0	0	4.00226465493193e-05
Nbe05g18430	Chr05:87305121-87317448-	Solyc06g051745.2.1	AT1G76065.1	LYR family of Fe/S cluster biogenesis protein	2178	175	160	33.1136	2.39314	2.44088	5.24264502639154e-05
Nbe11g17320	Chr11:88801797-88810408-	Solyc07g066640.3.1	AT1G16290.1	FUNCTIONS IN: molecular_function unknown; INVOLVED IN: biological_process unknown; LOCATED IN: chloroplast, vacuole; EXPRESSED IN: 19 plant structures; EXPRESSED DURING: 11 growth stages; CONTAINS InterPro DOMAIN/s: Lytic transglycosylase-like, catalytic (InterPro:IPR008258); Has 171 Blast hits to 155 proteins in 40 species: Archae - 0; Bacteria - 54; Metazoa - 0; Fungi - 0; Plants - 55; Viruses …	2306	184	121	57.5937	3.67337	2.39235	6.83170114758517e-05
Nbe01g02720	Chr01:7026122-7027288+	-	-	PREDICTED: uncharacterized protein LOC103319889	162	0	0	5.48217	0	0	6.86508610307502e-05
Nbe12g12430	Chr12:63465064-63465532+	Solyc07g066600.3.1	AT1G79550.1	phosphoglycerate kinase	223	1	0	14.2195	0.08288	0	8.83934038722323e-05
Nbe10g29740	Chr10:122038613-122041600+	Solyc12g013710.2.1	AT5G54190.1	protochlorophyllide oxidoreductase A	101	5784	8024	2.63504	119.217	176.177	9.03324779276834e-05
Nbe17g31660	Chr17:147097448-147099697+	-	-	PREDICTED: uncharacterized protein LOC102625991	149	0	0	3.88106	0	0	0.00010590594397793
Nbe05g14780	Chr05:72880453-72881208-	-	-	PREDICTED: uncharacterized protein LOC103319889	213	1	0	12.009	0.02997	0	0.000112915324352301
Nbe09g12590	Chr09:56924090-56927595+	Solyc05g056160.3.1	AT3G26340.1	N-terminal nucleophile aminohydrolases (Ntn hydrolases) superfamily protein	1876	163	141	86.5163	5.86039	5.08135	0.000132462058433931
Nbe09g29730	Chr09:124302134-124302946-	-	-	PREDICTED: putative UDP-rhamnose:rhamnosyltransferase 1	139	0	0	6.79286	0	0	0.000147944782333591
Nbe03g07320	Chr03:35872701-35873674+	Solyc08g062340.3.1	AT5G12020.1	17.6 kDa class II heat shock protein	1505	52	14	73.4979	1.89076	0.48149	0.000147944782333591
Nbe17g17610	Chr17:79566544-79570167-	Solyc04g008070.3.1	-	cyclinSDS	269	0	2	5.3999	0	0.041675	0.000180396157455958
Nbe14g08180	Chr14:32472012-32473622-	Solyc09g011630.3.1	-	Glutation-S-transferase	698	6	0	27.6896	0.183663	0	0.000198459424857974
Nbe03g33290	Chr03:131324780-131326047+	Solyc02g081430.3.1	AT1G65820.2	microsomal glutathione s-transferase, putative	2131	199	145	115.95	6.9921	5.86267	0.000198459424857974
Nbe05g19470	Chr05:90599420-90600525-	-	-	PREDICTED: probable WRKY transcription factor 27	129	0	0	4.72634	0	0	0.000205732173844545
Nbe12g18530	Chr12:90107653-90108791-	Solyc01g010710.5.1	AT2G12480.1	serine carboxypeptidase-like 43	126	0	0	4.87696	0	0	0.000225421797420112
Nbe18g28240	Chr18:120720278-120722078+	Solyc02g077430.5.1	AT4G18550.1	alpha/beta-Hydrolases superfamily protein	2	302	316	0.063329	6.84957	7.64863	0.000238752666015972
Nbe13g24650	Chr13:113824534-113830258+	Solyc02g067880.3.1	AT3G27440.1	uridine kinase-like 5	465	10	3	13.1502	0.205566	0.074734	0.000241783372387142
Nbe02g22910	Chr02:78688082-78690594+	-	-	PREDICTED: uncharacterized protein LOC102625991	120	0	0	1.89294	0	0	0.000269579961295609
Nbe18g04350	Chr18:23447316-23453337+	-	AT1G74240.1	Mitochondrial substrate carrier family protein	1520	135	109	41.5306	2.86964	2.44283	0.000278639819728393
Nbe11g16130	Chr11:82726545-82728176-	-	-	PREDICTED: uncharacterized protein LOC102579233	118	0	0	4.67973	0	0	0.000283777861103207
Nbe06g00030	Chr06:191946-192827-	Solyc07g006800.1.1	-	Glycosyltransferase	301	2	5	10.9039	0.0777	0.111049	0.000297890633364506
Nbe18g11290	Chr18:56515775-56520705+	Solyc09g011030.3.1	AT3G09350.1	Fes1A	3336	308	328	88.9272	6.35005	7.09915	0.000322520060727731
Nbe11g24940	Chr11:125585423-125585959+	Solyc07g161690.1.1	-	Copia-type polyprotein	109	0	0	7.01293	0	0	0.000386682119942131
Nbe05g23320	Chr05:102427018-102427976+	Solyc03g098310.1.1	-	Ornithine decarboxylase	0	165	685	0	4.90398	21.2808	0.000405858270117913
Nbe01g13390	Chr01:37828726-37831574-	Solyc11g065600.2.1	AT5G13870.1	xyloglucan endotransglucosylase/hydrolase 5	129	3109	3539	4.22858	75.7594	90.7694	0.000439531249022419
Nbe02g13510	Chr02:42869358-42871899-	-	-	PREDICTED: proline-rich protein 4	153	4648	5501	3.49274	81.5404	102.77	0.000473413079781345
Nbe10g27370	Chr10:110503086-110511631+	Solyc03g007530.3.1	AT3G59140.1	multidrug resistance-associated protein 14	159	0	1	1.25662	0	0.00702	0.00047874314987061
Nbe13g27030	Chr13:126465149-126469573+	Solyc10g047170.2.1	AT1G22150.1	sulfate transporter 1;3	5750	80	9	111.697	1.21008	0.13279	0.000489629948922569
Nbe09g09840	Chr09:42722354-42729113+	Solyc03g120020.4.1	AT1G15460.1	HCO3- transporter family	221	2	0	3.67067	0.018515	0	0.00060435877306013
Nbe05g25930	Chr05:108987306-108994234-	Solyc03g113060.3.1	AT3G47780.1	ABC2 homolog 6	95	0	0	2.40175	0	0	0.000645290353331771
Nbe15g18150	Chr15:72192330-72194930+	Solyc05g005290.4.1	-	Poly [ADP-ribose] polymerase	685	40	35	23.9932	1.10031	1.00204	0.000650759568909066
Nbe16g14090	Chr16:68055418-68064157+	Solyc12g096450.2.1	AT4G31420.1	Zinc finger protein 622	10814	729	840	206.175	11.2907	12.901	0.000650759568909066
Nbe02g19990	Chr02:63278935-63279780+	-	-	hypothetical protein VITISV_019029; PREDICTED: uncharacterized protein LOC103931165	94	0	0	4.46094	0	0	0.000650759568909066
Nbe10g23260	Chr10:93164245-93165144-	Solyc08g078870.3.1	AT1G12090.1	extensin-like protein	141	3361	4362	7.00949	131.917	178.601	0.000650759568909066
Nbe02g03710	Chr02:11205597-11206228-	Solyc09g089790.3.1	AT1G04380.1	2-oxoglutarate (2OG) and Fe(II)-dependent oxygenase superfamily protein	153	1	1	9.18478	0	0	0.000682042040772582
Nbe11g15660	Chr11:80186379-80205925+	Solyc05g017860.3.1	AT2G01690.1	ARM repeat superfamily protein	1668	164	168	15.4218	1.35101	1.48376	0.000696593278153211
Nbe05g34950	Chr05:131862924-131863304-	Solyc03g123710.3.1	-	Unknown protein	525	19	25	61.3062	1.53017	2.51197	0.000722248755512721
Nbe08g15370	Chr08:61998462-62000046+	Solyc04g007750.5.1	-	Sn-1 protein	52	5147	16854	2.42833	192.875	661.867	0.000722248755512721
Nbe04g07840	Chr04:29388596-29399431-	Solyc02g063030.4.1	AT5G16030.1	unknown protein; BEST Arabidopsis thaliana protein match is: unknown protein (TAIR:AT3G02500.1); Has 30201 Blast hits to 17322 proteins in 780 species: Archae - 12; Bacteria - 1396; Metazoa - 17338; Fungi - 3422; Plants - 5037; Viruses - 0; Other Eukaryotes - 2996 (source: NCBI BLink).	39	839	1580	1.20849	20.8655	40.333	0.000722248755512721
Nbe06g17520	Chr06:67670127-67674135-	Solyc03g007420.3.1	-	hypothetical protein	932	33	67	19.0491	0.53447	1.10774	0.000754802219773362
Nbe10g28980	Chr10:118224586-118225902-	-	-	PREDICTED: uncharacterized protein LOC102625991	88	0	0	2.24949	0	0	0.000803149828495479
Nbe09g22050	Chr09:90758577-90762094+	Solyc08g078850.3.1	AT4G17260.1	Lactate/malate dehydrogenase family protein	588	15	3	17.5136	0.335923	0.078764	0.000811250524739099
Nbe15g31690	Chr15:133036257-133038149-	Solyc01g006050.2.1	AT1G55230.1	Family of unknown function (DUF716)	173	2	1	4.17451	0.025563	0.023412	0.000833469445911065
Nbe12g00490	Chr12:3318300-3319309-	-	-	PREDICTED: protein CUP-SHAPED COTYLEDON 1-like	85	0	0	3.41748	0	0	0.000903344041192399
Nbe13g32960	Chr13:152917932-152918939-	-	-	PREDICTED: uncharacterized protein LOC102625991	83	0	0	3.83695	0	0	0.000979672803648631
Nbe14g04070	Chr14:17691727-17693589+	-	-	PREDICTED: uncharacterized protein LOC104451536	83	0	0	1.74632	0	0	0.000979672803648631
Nbe05g29160	Chr05:117695920-117698390-	Solyc03g116590.3.1	AT5G62200.1	Embryo-specific protein 3, (ATS3)	3637	350	423	243.967	17.32	22.7567	0.000995939091760195
Nbe04g24550	Chr04:96277860-96279145-	Solyc04g054980.3.1	AT2G22170.1	Lipase/lipooxygenase, PLAT/LH2 family protein	97	2203	4096	4.57706	77.93	152.555	0.000995939091760195
Nbe13g17420	Chr13:77096353-77102198-	Solyc06g035720.3.1	-	BAG family molecular chaperone regulator.1	77	1216	1666	3.13685	37.1383	52.2627	0.000995939091760195
Nbe10g04640	Chr10:19467092-19467935+	Solyc10g076900.3.1	AT2G38910.1	calcium-dependent protein kinase 20	134	1	0	8.60317	0	0	0.00102909318844402
Nbe08g32460	Chr08:129971940-129974100-	-	-	PREDICTED: uncharacterized protein LOC104219306	528	6	0	15.0224	0.069246	0	0.00115165228182626
Nbe16g30440	Chr16:136705757-136709327+	Solyc02g085870.3.1	AT1G68530.1	3-ketoacyl-CoA synthase 6	24	542	888	0.634065	10.3191	17.4955	0.00122244343453831
Nbe18g00290	Chr18:2096893-2097591-	-	-	PREDICTED: uncharacterized protein LOC103448851; hypothetical protein VITISV_021156	77	0	0	4.38338	0	0	0.00125727250644268
Nbe13g16100	Chr13:72688631-72689371-	Solyc03g119530.3.1	AT3G02550.1	LOB domain-containing protein 41	578	31	16	30.6747	1.214	0.548259	0.00131272163662718
Nbe15g28070	Chr15:113238432-113239979+	Solyc11g069800.1.1	AT5G42650.1	allene oxide synthase	61	1320	2896	1.67269	29.0121	66.8078	0.00134202016502955
Nbe09g05150	Chr09:18998957-19003044+	Solyc12g006050.2.1	AT3G21670.1	Major facilitator superfamily protein	25	652	1646	0.450299	8.71494	23.385	0.00136296935921365
Nbe14g09540	Chr14:37558571-37560381+	-	-	PREDICTED: dehydration-responsive element-binding protein 2C-like	256	6	5	7.4677	0.122196	0.120713	0.00142889190831559
Nbe19g20890	Chr19:98097654-98098148-	Solyc03g034070.1.1	AT3G50685.1	unknown protein; Has 52 Blast hits to 46 proteins in 20 species: Archae - 0; Bacteria - 0; Metazoa - 0; Fungi - 0; Plants - 45; Viruses - 0; Other Eukaryotes - 7 (source: NCBI BLink).	36	987	684	2.94614	59.0168	42.9109	0.00143786856906971
Nbe17g28840	Chr17:138349047-138356167-	Solyc07g052790.3.1	-	Disease resistance protein	1621	41	5	13.2013	0.240596	0.042082	0.00167469383520968
Nbe09g21630	Chr09:89540941-89541444+	-	-	PREDICTED: uncharacterized protein LOC103410075; hypothetical protein VITISV_037851	70	0	0	5.24535	0	0	0.00173540562289379
Nbe19g22340	Chr19:104452736-104455036+	Solyc09g090480.2.1	AT2G33420.1	Protein of unknown function (DUF810)	70	0	0	1.56843	0	0	0.00173540562289379
Nbe11g20480	Chr11:104771076-104771235+	-	-	PREDICTED: uncharacterized protein LOC102661843	68	0	0	6.34983	0	0	0.0019331540255304
Nbe02g31020	Chr02:116907435-116908035-	Solyc01g109680.3.1	AT4G39235.1	unknown protein; BEST Arabidopsis thaliana protein match is: unknown protein (TAIR:AT3G05570.1); Has 30201 Blast hits to 17322 proteins in 780 species: Archae - 12; Bacteria - 1396; Metazoa - 17338; Fungi - 3422; Plants - 5037; Viruses - 0; Other Eukaryotes - 2996 (source: NCBI BLink).	296	6	1	22.1314	0.358845	0	0.00211635781885315
Nbe08g10790	Chr08:43645602-43646506+	Solyc01g088720.3.1	-	Transcription factor IIIB 90 kDa subunit	66	0	0	3.04703	0	0	0.00211635781885315
Nbe07g23470	Chr07:94068941-94071232-	Solyc04g078860.4.1	-	glutamate receptor-like 1.1	240	6	3	6.36022	0.095765	0.091706	0.00212693842280596
Nbe05g26120	Chr05:109357590-109364879-	Solyc03g113280.3.1	AT3G47980.1	Integral membrane HPP family protein	132	1992	2958	4.29524	50.1536	78.6372	0.00212693842280596
Nbe08g24620	Chr08:94432005-94436448-	Solyc04g071340.5.1	AT1G43670.1	Inositol monophosphatase family protein	120	4475	2479	3.70034	106.81	61.9654	0.0021605696798887
Nbe12g34870	Chr12:165023512-165027419-	Solyc04g082630.3.1	AT1G12900.3	glyceraldehyde 3-phosphate dehydrogenase A subunit 2	61	1154	902	1.9356	27.0724	22.1473	0.00225369623374562
Nbe12g06380	Chr12:33294260-33298345+	Solyc08g067290.3.1	AT5G20910.1	RING/U-box superfamily protein	9918	791	976	262.888	16.1542	20.6686	0.00232357812329814
Nbe08g12720	Chr08:50813178-50814656+	Solyc10g085210.2.1	-	Transcription factor	211	5	3	12.7983	0.223816	0.137356	0.00232357812329814
Nbe09g15950	Chr09:69347299-69351344-	Solyc05g051510.5.1	AT5G40770.1	prohibitin 3	10008	906	500	259.606	18.1198	10.4519	0.00235508003069516
Nbe13g04550	Chr13:19002549-19005846+	Solyc02g081700.1.1	AT3G22110.1	20S proteasome alpha subunit C1	1788	226	198	60.7802	5.845	5.28409	0.00238608130960804
Nbe13g20800	Chr13:95701132-95708952-	Solyc05g018590.3.1	AT5G19990.1	regulatory particle triple-A ATPase 6A	15347	1160	1277	386	22.417	25.2092	0.00248011594771451
Nbe18g05190	Chr18:27621570-27623835-	Solyc12g044330.2.1	AT3G16240.1	delta tonoplast integral protein	73	1278	1002	2.72709	34.4939	28.5571	0.00248813292356312
Nbe12g22990	Chr12:111193263-111199474+	Solyc06g019200.4.1	AT5G05740.2	ethylene-dependent gravitropism-deficient and yellow-green-like 2	114	1458	1811	2.5646	24.9071	32.658	0.00259299259032448
Nbe13g13850	Chr13:63468411-63470858+	Solyc04g080550.5.1	AT1G75280.1	NmrA-like negative transcriptional regulator family protein	30	566	1142	1.01591	14.1259	30.308	0.00276777309578115
Nbe07g01640	Chr07:4597732-4600518-	Solyc04g014600.3.1	AT3G03270.2	Adenine nucleotide alpha hydrolases-like superfamily protein	1091	75	24	62.701	3.31093	1.05864	0.00292483427994557
Nbe16g01620	Chr16:6880604-6883380+	Solyc07g041500.3.1	AT3G14680.1	cytochrome P450, family 72, subfamily A, polypeptide 14	7376	742	394	166.426	13.2028	7.46189	0.00297493282561056
Nbe17g26420	Chr17:125035161-125037451+	Solyc12g042890.2.1	AT1G52700.1	alpha/beta-Hydrolases superfamily protein	1243	121	148	61.8023	4.59165	5.895	0.00297493282561056
Nbe04g30550	Chr04:129628151-129630738+	Solyc02g093180.3.1	-	HXXXD-type acyl-transferase family protein	126	1800	1641	3.49706	37.9738	36.9423	0.00299083107128637
Nbe02g04150	Chr02:12996545-12998029-	Solyc09g083360.3.1	-	Transcription factor bHLH92	649	8	0	34.4964	0.346063	0	0.00300385620787208
Nbe17g17420	Chr17:78569998-78573334-	Solyc05g026570.3.1	-	Chlororespiratory reduction 3	80	1062	1755	5.5082	54.2623	94.1804	0.00300385620787208
Nbe07g09820	Chr07:35696948-35697786-	Solyc04g063270.3.1	-	Pentatricopeptide repeat-containing protein	2	383	175	0.04232	12.9801	6.15402	0.00300385620787208
Nbe06g36350	Chr06:130443247-130446248-	Solyc11g006750.1.1	AT5G04750.1	F1F0-ATPase inhibitor protein, putative	9697	976	634	274.776	21.4208	15.2379	0.00304441750436758
Nbe03g36150	Chr03:138770048-138775712-	-	AT5G14710.1	CONTAINS InterPro DOMAIN/s: Proteasome assembly chaperone 3 (InterPro:IPR018788); Has 120 Blast hits to 120 proteins in 47 species: Archae - 0; Bacteria - 0; Metazoa - 62; Fungi - 2; Plants - 49; Viruses - 0; Other Eukaryotes - 7 (source: NCBI BLink).	1357	159	155	76.0498	7.82171	7.67513	0.0031382661394172
Nbe11g20470	Chr11:104770049-104770399+	Solyc08g161750.1.1	-	Copia-type polyprotein	56	0	0	4.5749	0	0	0.00317744244744325
Nbe12g00870	Chr12:4652959-4653969+	Solyc01g021730.2.1	-	NAC domain-containing protein	56	0	0	3.69487	0	0	0.00317744244744325
Nbe08g06050	Chr08:25544223-25544627+	Solyc08g078870.3.1	AT4G12520.1	Bifunctional inhibitor/lipid-transfer protein/seed storage 2S albumin superfamily protein	175	2502	3534	14.9868	173.956	255.807	0.00328086205308706
Nbe14g00090	Chr14:830592-831071-	Solyc06g076570.4.1	AT1G53540.1	HSP20-like chaperones superfamily protein	1737	24	1	130.724	1.37849	0.03724	0.00348415925466116
Nbe06g02240	Chr06:7282932-7286008+	Solyc07g005190.3.1	AT2G24280.1	alpha/beta-Hydrolases superfamily protein	190	3	5	9.53765	0.11078	0.148218	0.00348415925466116
Nbe12g17130	Chr12:84284882-84286198-	Solyc11g071470.1.1	-	Transferase	157	5723	3150	4.87881	139.182	81.5249	0.00348415925466116
Nbe16g12530	Chr16:61225299-61226723-	-	-	PREDICTED: uncharacterized protein LOC102625991	54	0	0	2.84643	0	0	0.00348415925466116
Nbe05g23550	Chr05:103262240-103262959+	-	-	PREDICTED: cysteine protease inhibitor 8-like	0	121	1308	0.043584	12.5638	116.6	0.00358490795539197
Nbe13g28500	Chr13:132561944-132562492-	Solyc07g065500.2.1	AT4G14540.1	nuclear factor Y, subunit B3	37	679	1685	2.4388	31.6997	83.5533	0.00358490795539197
Nbe17g28340	Chr17:136257736-136270834-	-	AT1G74240.1	Mitochondrial substrate carrier family protein	1127	124	125	30.1156	2.6299	2.40082	0.00358490795539197
Nbe11g27720	Chr11:137612353-137614646-	Solyc09g008320.5.1	AT2G36870.1	xyloglucan endotransglucosylase/hydrolase 32	242	5662	9690	9.85068	174.555	313.555	0.00358490795539197
Nbe18g14430	Chr18:69921436-69924826-	-	-	PREDICTED: uncharacterized protein LOC104222152	687	46	18	9.33266	0.479799	0.205074	0.00358490795539197
Nbe16g05120	Chr16:21308729-21313125-	Solyc05g042040.3.1	AT4G15410.1	serine/threonine protein phosphatase 2A 55 kDa regulatory subunit B prime gamma	4130	545	378	121.124	12.352	8.81255	0.00358490795539197
Nbe10g17010	Chr10:69656924-69658511-	Solyc03g118120.3.1	AT3G23760.1	FUNCTIONS IN: molecular_function unknown; INVOLVED IN: biological_process unknown; LOCATED IN: vacuole; EXPRESSED IN: 20 plant structures; EXPRESSED DURING: 13 growth stages; BEST Arabidopsis thaliana protein match is: transferases, transferring glycosyl groups (TAIR:AT4G14100.1); Has 108 Blast hits to 104 proteins in 19 species: Archae - 0; Bacteria - 0; Metazoa - 8; Fungi - 0; Plants - 90; Viru…	4	208	362	0.202358	7.90199	14.1073	0.00361248898359606
Nbe13g32130	Chr13:149221377-149236061-	Solyc07g062860.3.1	AT3G15180.1	ARM repeat superfamily protein	4911	598	593	113.781	10.8418	11.4526	0.00363598020502704
Nbe12g34030	Chr12:161758413-161759843-	Solyc01g107820.2.1	AT4G34131.1	UDP-glucosyl transferase 73B3	2398	201	338	72.7158	4.70616	8.35965	0.00363598020502704
Nbe12g28380	Chr12:140825084-140832455-	Solyc08g076510.3.1	AT1G32260.1	unknown protein; FUNCTIONS IN: molecular_function unknown; INVOLVED IN: biological_process unknown; LOCATED IN: mitochondrion; EXPRESSED IN: 22 plant structures; EXPRESSED DURING: 13 growth stages; BEST Arabidopsis thaliana protein match is: unknown protein (TAIR:AT2G35480.1); Has 48 Blast hits to 48 proteins in 14 species: Archae - 0; Bacteria - 0; Metazoa - 0; Fungi - 0; Plants - 48; Viruses - …	3240	445	386	131.986	14.1952	12.469	0.00365308451960133
Nbe09g21620	Chr09:89536801-89539632+	-	-	PREDICTED: uncharacterized protein LOC102625991; hypothetical protein VITISV_032357	52	0	0	0.81815	0	0	0.0037102598274831
Nbe13g35440	Chr13:165337708-165346531-	Solyc10g008010.4.1	AT1G79210.1	N-terminal nucleophile aminohydrolases (Ntn hydrolases) superfamily protein	24981	2063	1600	914.19	56.7059	47.0431	0.00376363584647273
Nbe12g39680	Chr12:180062404-180067526-	Solyc08g083110.4.1	AT1G64660.1	methionine gamma-lyase	677	44	60	13.3968	0.644132	0.95092	0.00382257805548143
Nbe05g31740	Chr05:124052915-124053622+	Solyc03g119530.3.1	AT3G02550.1	LOB domain-containing protein 41	604	7	29	31.8278	0.25878	1.13177	0.00382257805548143
Nbe19g18310	Chr19:84981879-84983517+	Solyc10g054420.2.1	AT2G39470.1	PsbP-like protein 2	19	408	526	0.939815	15.7455	20.6432	0.00382456236547474
Nbe03g14650	Chr03:74153092-74162931+	Solyc02g063030.4.1	AT5G16030.1	unknown protein; BEST Arabidopsis thaliana protein match is: unknown protein (TAIR:AT3G02500.1); Has 30201 Blast hits to 17322 proteins in 780 species: Archae - 12; Bacteria - 1396; Metazoa - 17338; Fungi - 3422; Plants - 5037; Viruses - 0; Other Eukaryotes - 2996 (source: NCBI BLink).	20	773	418	0.576564	17.3222	9.73075	0.00382456236547474
Nbe19g29440	Chr19:143027250-143033513+	Solyc04g007470.3.1	-	Drought responsive Zinc finger protein	73	905	1120	1.50597	14.3731	17.9303	0.00393355155525634
Nbe02g25480	Chr02:91703611-91705974-	Solyc06g053140.3.1	AT4G27700.1	Rhodanese/Cell cycle control phosphatase superfamily protein	142	2698	5658	6.687	99.7538	216.306	0.00393355155525634
Nbe12g01840	Chr12:8835161-8840717-	Solyc11g020040.2.1	AT5G49910.1	chloroplast heat shock protein 70-2	1063	122	110	18.6868	1.68465	1.55353	0.00397615043904005
Nbe07g03500	Chr07:10230210-10236037-	Solyc04g009410.3.1	AT1G21720.1	proteasome beta subunit C1	6217	760	531	293.434	27.4804	19.897	0.0040276746401033
Nbe12g07340	Chr12:38289153-38309050+	Solyc08g066100.3.1	AT4G26270.1	phosphofructokinase 3	891	73	29	13.874	0.840511	0.251403	0.0040276746401033
Nbe19g26190	Chr19:125624806-125629480-	Solyc10g012420.3.1	-	mesoderm induction early response protein	3892	429	550	127.137	10.6261	14.3716	0.0041076108522382
Nbe09g03970	Chr09:14561277-14566145+	Solyc10g008140.3.1	AT4G28510.1	prohibitin 1	2348	213	344	62.7635	4.44201	7.55121	0.00423516041328215
Nbe04g30850	Chr04:131297910-131299502-	Solyc05g018880.1.1	AT4G29720.1	polyamine oxidase 5	58	751	1203	1.53403	15.2284	24.9268	0.00423516041328215
Nbe02g15960	Chr02:50171193-50171711+	Solyc01g102960.3.1	AT4G10250.1	HSP20-like chaperones superfamily protein	364	14	4	27.4665	0.764512	0.293754	0.00437840523986961
Nbe10g21930	Chr10:87669754-87670885-	Solyc06g061090.3.1	AT1G32520.1	unknown protein; FUNCTIONS IN: molecular_function unknown; INVOLVED IN: biological_process unknown; LOCATED IN: chloroplast; EXPRESSED IN: 24 plant structures; EXPRESSED DURING: 15 growth stages; Has 143 Blast hits to 142 proteins in 34 species: Archae - 0; Bacteria - 0; Metazoa - 39; Fungi - 0; Plants - 56; Viruses - 0; Other Eukaryotes - 48 (source: NCBI BLink).	9	286	860	0.572635	13.7419	41.6034	0.00442286201892969
Nbe10g19750	Chr10:79191410-79193586-	-	-	PREDICTED: uncharacterized protein LOC104120670	48	0	0	0.975823	0	0	0.00442286201892969
Nbe12g10130	Chr12:49300674-49301180-	-	-	PREDICTED: uncharacterized protein LOC102616453; hypothetical protein VITISV_037851	48	0	0	5.073	0	0	0.00442286201892969
Nbe05g27190	Chr05:112055110-112064095+	Solyc03g114280.3.1	AT3G47990.1	SUGAR-INSENSITIVE 3	2789	407	334	57.0372	6.41072	5.54768	0.00453656857154177
Nbe03g19850	Chr03:94320520-94323000-	-	-	PREDICTED: uncharacterized protein LOC103408399; hypothetical protein VITISV_001313	47	0	0	0.916884	0.002232	0	0.00467076778891599
Nbe06g24190	Chr06:88587931-88589968-	Solyc03g113130.3.1	AT5G39890.1	Protein of unknown function (DUF1637)	47	0	0	2.15275	0	0	0.00467076778891599
Nbe10g02500	Chr10:10039964-10043476-	Solyc02g062190.2.1	AT1G34040.1	Pyridoxal phosphate (PLP)-dependent transferases superfamily protein	7	296	286	0.178972	5.28492	5.7119	0.00467269217306274
Nbe16g30280	Chr16:136145466-136151032+	Solyc05g009500.3.1	AT1G68570.1	Major facilitator superfamily protein	136	1540	2254	2.94558	22.9241	33.5507	0.00475903034278272
Nbe07g13140	Chr07:49111366-49114002+	Solyc04g073940.4.1	-	TPR repeat-containing thioredoxin TTL1-like protein	397	17	5	8.58059	0.250046	0.096365	0.00481425689323611
Nbe12g10380	Chr12:50716108-50735923+	Solyc11g062320.2.1	AT2G26780.1	ARM repeat superfamily protein	889	93	92	21.9606	1.9342	1.86859	0.00484006698793963
Nbe18g26080	Chr18:112999465-113005893-	Solyc02g079170.3.1	AT4G05020.1	NAD(P)H dehydrogenase B2	4439	613	483	83.3933	8.79329	7.27687	0.00484006698793963
Nbe11g18980	Chr11:96519326-96524415-	Solyc08g068330.4.1	AT5G11520.1	aspartate aminotransferase 3	14217	1205	1418	403.517	26.3259	31.9638	0.00492352633505426
Nbe09g19180	Chr09:79891916-79912766+	Solyc03g032080.5.1	AT5G65980.1	Auxin efflux carrier family protein	39	876	578	1.24392	20.493	12.4089	0.00492352633505426
Nbe06g36810	Chr06:132980220-132982711-	Solyc11g011330.2.1	AT4G39330.1	cinnamyl alcohol dehydrogenase 9	18	434	1394	1.53526	39.19	130.256	0.00492959491780058
Nbe09g20330	Chr09:84325036-84329257+	Solyc08g077300.3.1	AT5G26667.1	P-loop containing nucleoside triphosphate hydrolases superfamily protein	2757	356	412	96.6181	9.59424	11.1973	0.00493475143536662
Nbe12g02810	Chr12:14687695-14698968-	-	AT3G57810.1	Cysteine proteinases superfamily protein	6862	833	734	155.806	14.4712	13.24	0.00493475143536662
Nbe08g18100	Chr08:70258560-70269434+	Solyc04g009970.4.1	AT1G60560.1	SWIM zinc finger family protein	3915	363	569	47.5267	3.30915	5.56378	0.00496627699717049
Nbe14g00360	Chr14:2534319-2544277+	Solyc06g019170.3.1	AT2G39800.1	delta1-pyrroline-5-carboxylate synthase 1	374	10072	8327	6.06448	128.763	112.724	0.00496627699717049
Nbe08g22840	Chr08:85292617-85297019+	Solyc04g024420.3.1	AT3G27430.2	N-terminal nucleophile aminohydrolases (Ntn hydrolases) superfamily protein	16722	1388	1582	431.915	26.4226	29.4923	0.00497237098126979
Nbe07g12360	Chr07:46077926-46079641+	-	-	PREDICTED: uncharacterized protein LOC104451536	45	0	0	0.967466	0	0	0.00501254179613268
Nbe16g07130	Chr16:34026058-34026836+	Solyc07g054760.1.1	AT4G10270.1	Wound-responsive family protein	45	0	0	2.36162	0	0	0.00501254179613268
Nbe03g27280	Chr03:116258880-116262531-	Solyc02g070800.2.1	-	DUF5.1	209	2577	3606	9.54709	84.4634	122.441	0.00568058196357285
Nbe07g08950	Chr07:31666253-31669994+	Solyc04g071580.3.1	-	Abscicic acid stress ripening 2	264	3734	4249	19.2711	201.345	247.239	0.00573042820331708
Nbe06g14070	Chr06:53356579-53360257+	Solyc03g093370.3.1	-	protein DYAD	43	0	0	0.814137	0	0	0.00573941204600959
Nbe13g08660	Chr13:40581594-40588991+	Solyc05g014280.4.1	-	small heat shock protein 1	78	1	0	5.08064	0.041487	0	0.00578064051350778
Nbe12g15570	Chr12:78370351-78371594+	Solyc06g076020.3.1	AT1G56410.1	heat shock protein 70 (Hsp 70) family protein	232	8	3	39.3805	0.813113	0.36558	0.00578948660252411
Nbe06g15390	Chr06:58553495-58555753-	Solyc03g006880.3.1	AT4G25420.1	2-oxoglutarate (2OG) and Fe(II)-dependent oxygenase superfamily protein	7	248	322	0.184423	4.61809	6.34379	0.00601959287273864
Nbe09g13410	Chr09:59890709-59891779+	Solyc05g055500.1.1	-	Zinc finger protein	42	0	0	1.02744	0	0	0.00605863098430067
Nbe09g26930	Chr09:109853862-109856274-	Solyc08g069180.3.1	AT2G24370.1	Protein kinase protein with adenine nucleotide alpha hydrolases-like domain	42	0	0	1.07949	0	0	0.00605863098430067
Nbe15g02600	Chr15:10305088-10310473+	Solyc12g088190.2.1	AT5G49630.1	amino acid permease 6	1	181	1946	0.023448	3.67074	46.8457	0.00627863483757016
Nbe11g26280	Chr11:130757367-130759297-	Solyc12g010150.3.1	AT5G58005.1	Cytochrome c oxidase, subunit Vib family protein	3013	453	293	308.982	36.9444	26.5662	0.0063447299630811
Nbe09g08310	Chr09:34423669-34425258+	Solyc06g035710.1.1	AT4G23030.1	MATE efflux family protein	41	0	0	1.1371	0	0	0.006466550192493
Nbe16g17860	Chr16:85824947-85826914+	Solyc05g005230.3.1	AT1G10657.2	Plant protein 1589 of unknown function	4	181	340	0.178674	5.83737	11.591	0.0064746765996445
Nbe10g26950	Chr10:109115547-109117650-	Solyc06g053140.3.1	AT4G27700.1	Rhodanese/Cell cycle control phosphatase superfamily protein	94	1646	4521	4.50892	55.9656	159.108	0.00670757104538444
Nbe03g31050	Chr03:125965386-125971555-	Solyc02g078900.3.1	AT2G29990.1	alternative NAD(P)H dehydrogenase 2	3340	74	5	62.8253	1.08251	0.061867	0.00686007744043349
Nbe07g11360	Chr07:41825269-41829037-	Solyc11g010190.1.1	AT5G40770.1	prohibitin 3	7840	987	769	219.285	20.9731	17.105	0.00696422932682862
Nbe06g28310	Chr06:100000148-100001408-	Solyc03g120790.1.1	-	ovate family protein 8	8	232	512	0.307629	6.88133	16.0765	0.00708508440109821
Nbe18g25530	Chr18:111202240-111204569-	Solyc02g079580.4.1	AT4G03230.1	S-locus lectin protein kinase family protein	1794	90	14	47.2208	1.82995	0.294292	0.00716046271256502
Nbe18g13700	Chr18:67124236-67125879+	Solyc09g005110.3.1	AT5G54960.1	pyruvate decarboxylase-2	178	1	5	6.60705	0	0.184621	0.00723146058641721
Nbe08g33050	Chr08:132552396-132554873-	-	-	PREDICTED: uncharacterized protein LOC103408399; hypothetical protein VITISV_001313	39	0	0	0.700647	0	0	0.00728227017394769
Nbe09g34030	Chr09:140918598-140928785+	Solyc08g081980.5.1	AT1G64300.1	Protein kinase family protein	39	0	0	0.455463	0	0	0.00728227017394769
Nbe11g12430	Chr11:65582530-65583099-	-	AT3G24780.1	Uncharacterised conserved protein UCP015417, vWA	39	0	0	2.63739	0	0	0.00728227017394769
Nbe14g04350	Chr14:18435777-18439484+	Solyc09g008720.3.1	AT5G03795.1	Exostosin family protein	71	0	1	1.90022	0	0.01808	0.00746670267415167
Nbe06g22470	Chr06:82888306-82893447+	Solyc11g013440.2.1	-	Eukaryotic translation initiation factor 3 subunit F	1622	232	234	44.6083	6.86661	7.45247	0.00759170353113465
Nbe05g00100	Chr05:1738864-1740984+	-	-	hypothetical protein VITISV_032357	38	0	0	0.748491	0	0	0.00782010933109107
Nbe08g23320	Chr08:88064824-88067936-	Solyc02g014730.3.1	AT5G23190.1	cytochrome P450, family 86, subfamily B, polypeptide 1	183	6	2	4.6063	0.104938	0.033526	0.00782401541478713
Nbe10g02690	Chr10:10659697-10666892-	Solyc10g080200.2.1	AT2G41835.1	zinc finger (C2H2 type, AN1-like) family protein	1392	200	181	37.6931	4.06886	3.94634	0.00795458217438925
Nbe08g17160	Chr08:67546133-67546556+	Solyc01g104740.3.1	AT3G24500.1	multiprotein bridging factor 1C	8152	170	12	710.188	11.4926	0.871055	0.00813236727328985
Nbe11g09670	Chr11:53881885-53897507-	Solyc10g008010.4.1	AT1G16470.1	proteasome subunit PAB1	14548	1524	1403	459.564	36.8785	36.0329	0.00818095796265202
Nbe12g33390	Chr12:159357584-159358843+	Solyc01g107190.3.1	AT3G49940.1	LOB domain-containing protein 38	52	665	716	2.1979	21.1086	24.229	0.00818095796265202
Nbe02g19980	Chr02:63277677-63278315+	Solyc02g044005.1.1	-	RNA-directed DNA polymerase	37	0	0	1.87926	0	0	0.0082693161208235
Nbe13g32970	Chr13:152919135-152920181-	-	-	hypothetical protein VITISV_015921; PREDICTED: uncharacterized protein LOC102625991	37	0	0	1.55128	0	0	0.0082693161208235
Nbe13g37260	Chr13:173780947-173787081+	Solyc10g084050.2.1	AT5G03340.1	ATPase, AAA-type, CDC48 protein	12663	1257	544	199.05	15.028	6.85861	0.0082693161208235
Nbe05g23270	Chr05:102189547-102193071+	Solyc03g098240.3.1	AT5G17330.1	glutamate decarboxylase	13	395	1964	0.260418	8.38203	44.3113	0.0082693161208235
Nbe12g32070	Chr12:154700247-154707301-	Solyc07g049470.4.1	AT1G04985.1	unknown protein; Has 37 Blast hits to 37 proteins in 11 species: Archae - 0; Bacteria - 0; Metazoa - 0; Fungi - 0; Plants - 37; Viruses - 0; Other Eukaryotes - 0 (source: NCBI BLink).	2024	294	319	87.2512	10.1061	10.4395	0.0082693161208235
Nbe19g09310	Chr19:33791965-33793682-	Solyc08g006770.3.1	-	2-oxoglutarate	1380	79	179	47.1932	2.06605	4.97402	0.0082693161208235
Nbe06g12030	Chr06:42583223-42622012+	Solyc07g066030.4.1	AT3G13330.1	proteasome activating protein 200	28338	2593	2419	193.817	13.4084	13.0486	0.00828208271873133
Nbe04g16890	Chr04:66858678-66859985+	Solyc05g024430.3.1	AT2G05310.1	unknown protein; FUNCTIONS IN: molecular_function unknown; INVOLVED IN: biological_process unknown; LOCATED IN: chloroplast; BEST Arabidopsis thaliana protein match is: unknown protein (TAIR:AT4G13500.1); Has 50 Blast hits to 50 proteins in 20 species: Archae - 0; Bacteria - 0; Metazoa - 0; Fungi - 0; Plants - 50; Viruses - 0; Other Eukaryotes - 0 (source: NCBI BLink).	100	1037	1902	5.79866	46.8995	89.7823	0.0082847636147258
Nbe06g09100	Chr06:33433780-33434769+	Solyc06g072430.3.1	-	BAG family molecular chaperone regulator 5, mitochondrial	108	2	0	4.29606	0.05896	0	0.00835489188030044
Nbe12g08720	Chr12:44512810-44513784-	Solyc08g062340.3.1	AT5G12020.1	17.6 kDa class II heat shock protein	3707	73	4	172.626	2.59536	0.160004	0.00835489188030044
Nbe09g13960	Chr09:61371776-61375834+	Solyc05g055090.4.1	AT5G06600.1	ubiquitin-specific protease 12	124	3	3	5.32473	0.10253	0.070623	0.00860898410007681
Nbe01g29600	Chr01:106593611-106594631-	Solyc09g090630.3.1	-	Histone-lysine N-methyltransferase SUVR4	36	0	0	1.50061	0	0	0.00868311329338048
Nbe18g04610	Chr18:24471546-24473763-	Solyc12g096830.2.1	-	Glycosyltransferase	3	250	160	0.094326	5.78327	3.89527	0.00881975546757
Nbe15g18350	Chr15:72618615-72622110-	Solyc05g005180.3.1	AT1G60550.1	enoyl-CoA hydratase/isomerase D	194	4014	2371	5.18898	84.5938	51.7986	0.00888181456476875
Nbe05g05930	Chr05:28235461-28236873-	Solyc12g010910.2.1	AT2G42690.1	alpha/beta-Hydrolases superfamily protein	23	372	851	0.904379	13.7752	34.2208	0.00924942621361208
Nbe08g15310	Chr08:61794890-61796421-	Solyc04g007760.3.1	-	Sn.1	126	1846	1222	6.84214	77.5343	54.7351	0.00938153920147735
Nbe15g17050	Chr15:68620646-68624671-	-	AT1G24095.1	Putative thiol-disulphide oxidoreductase DCC	760	66	23	21.0158	1.4657	0.520575	0.00970038923159625
Nbe10g09870	Chr10:41631211-41638206-	Solyc03g031530.5.1	AT1G61740.1	Sulfite exporter TauE/SafE family protein	4924	596	237	119.496	10.8371	4.68604	0.00979565327048956
Nbe13g30570	Chr13:141374327-141375681-	Solyc07g063860.4.1	AT5G54530.1	Protein of unknown function, DUF538	24	374	576	1.43652	18.3469	29.1028	0.00990787118813491
Nbe16g06340	Chr16:28856323-28863639-	Solyc07g052610.3.1	AT3G21870.1	cyclin p2;1	49	652	630	1.98109	21.4894	21.0638	0.00993234539010701
Nbe04g24500	Chr04:96041156-96048135+	Solyc04g055010.3.1	AT4G39740.1	Thioredoxin superfamily protein	3412	548	467	74.5217	8.9747	7.6336	0.00993234539010701
Nbe11g07700	Chr11:40859069-40864389+	Solyc08g016510.3.1	AT1G53850.1	20S proteasome alpha subunit E1	10245	1179	1217	272.804	23.7494	25.9201	0.0101608057051395
Nbe11g24050	Chr11:121372361-121379512+	Solyc12g009790.2.1	AT1G05500.1	Calcium-dependent lipid-binding (CaLB domain) family protein	148	5	4	3.38654	0.107612	0.057214	0.0105157075045949
Nbe00g02300	scaffold_22:844011-850170+	Solyc11g073130.2.1	AT5G59770.1	Protein-tyrosine phosphatase-like, PTPLA	45	793	547	30.236	78.0006	36.6242	0.0105173949165283
Nbe17g06330	Chr17:24923864-24924646-	Solyc06g083150.3.1	AT3G07370.1	carboxyl terminus of HSC70-interacting protein	1175	166	156	80.3713	8.71041	8.1344	0.0105173949165283
Nbe13g29670	Chr13:137624121-137626100-	Solyc07g064360.3.1	-	Aminotransferase-like, plant mobile domain-containing protein	33	0	0	0.763904	0	0	0.0108606524918279
Nbe13g27530	Chr13:128755210-128788330+	Solyc07g066030.4.1	AT3G13330.1	proteasome activating protein 200	22593	2367	1862	226.309	18.0067	15.1612	0.0109458203024721
Nbe12g29070	Chr12:143715415-143725416+	Solyc12g005400.3.1	AT5G54250.1	cyclic nucleotide-gated cation channel 4	106	1243	2925	1.7699	16.3384	39.5958	0.0109470721103397
Nbe16g22290	Chr16:103584454-103589495-	Solyc05g011940.4.1	-	Cytochrome	0	59	388	0	1.30014	10.2328	0.0110798496880545
Nbe09g27050	Chr09:110342182-110348639-	Solyc08g006010.3.1	AT3G62770.1	Transducin/WD40 repeat-like superfamily protein	853	62	15	18.287	1.08624	0.207687	0.0111454998222116
Nbe04g33080	Chr04:144478841-144479668+	-	-	-	0	62	93	0	2.4043	3.69595	0.0111454998222116
Nbe05g15420	Chr05:75770331-75777421+	Solyc01g028860.3.1	AT5G61020.1	evolutionarily conserved C-terminal region 3	3814	482	636	69.444	6.77884	9.43731	0.011184549151617
Nbe05g04490	Chr05:22089374-22092829+	Solyc06g068820.3.1	AT3G59280.1	Protein Transporter, Pam16	952	100	134	96.2657	6.775	10.4017	0.0113178261075845
Nbe03g36100	Chr03:138656180-138660449-	Solyc02g086820.3.1	AT3G01500.2	carbonic anhydrase 1	998	66016	28515	31.8483	1582.3	740.031	0.0113297393713199
Nbe05g34750	Chr05:131419115-131419972-	Solyc03g123540.3.1	AT1G54050.1	HSP20-like chaperones superfamily protein	316	20	14	27.2637	1.19261	1.10145	0.0113767886837191
Nbe06g10200	Chr06:36544515-36553934-	Solyc03g114950.2.1	AT5G39040.1	transporter associated with antigen processing protein 2	6053	884	570	114.367	12.3511	8.68674	0.0113767886837191
Nbe17g17430	Chr17:78612094-78618486-	Solyc02g084920.3.1	AT3G60820.1	N-terminal nucleophile aminohydrolases (Ntn hydrolases) superfamily protein	9759	1250	1065	422.941	41.4027	36.4699	0.0113767886837191
Nbe17g26960	Chr17:128668418-128674849-	Solyc12g040790.2.1	AT1G48600.2	S-adenosyl-L-methionine-dependent methyltransferases superfamily protein	213	4607	2589	4.71288	79.5325	47.7281	0.0113767886837191
Nbe08g14510	Chr08:58739454-58740134+	Solyc09g005950.3.1	-	Pathogenesis-related protein.1	91	2	2	5.45639	0.050727	0.093932	0.0113767886837191
Nbe06g07120	Chr06:27383436-27386315-	Solyc12g008650.2.1	AT2G19800.1	myo-inositol oxygenase 2	32	0	0	1.26763	0	0	0.0113767886837191
Nbe02g04040	Chr02:12451615-12452950-	Solyc09g089540.5.1	-	Proteinase inhibitor	0	58	193	0	7.5447	30.9097	0.0114604922325131
Nbe05g02420	Chr05:11352475-11356895-	Solyc06g064440.3.1	AT4G10150.1	RING/U-box superfamily protein	25	368	806	0.813769	8.60415	19.9114	0.0115888149502556
Nbe04g00600	Chr04:2282383-2290993-	Solyc06g009190.5.1	AT4G02320.1	Plant invertase/pectin methylesterase inhibitor superfamily	324	6427	4303	6.72527	102.216	71.3884	0.0117975410579972
Nbe13g28850	Chr13:134431176-134434088+	-	-	PREDICTED: uncharacterized protein LOC104217068 isoform X1	1660	263	259	64.2462	7.28787	7.7124	0.0122651060110427
Nbe01g03670	Chr01:9568676-9571161+	Solyc01g107780.4.1	AT4G34131.1	UDP-glucosyl transferase 73B3	2313	275	91	42.9134	3.9357	1.34372	0.0122782356849927
Nbe06g31080	Chr06:108138880-108158117+	Solyc10g077030.2.1	AT2G27020.1	20S proteasome alpha subunit G1	17819	1928	1756	415.67	33.272	32.8839	0.0123262593097445
Nbe04g22450	Chr04:85811460-85815426+	Solyc05g056540.4.1	AT5G63620.1	GroES-like zinc-binding alcohol dehydrogenase family protein	307	19	16	19.7775	0.822403	0.946401	0.0123702005220783
Nbe05g23570	Chr05:103277454-103278173+	-	-	PREDICTED: cysteine protease inhibitor 8-like; Kunitz-type inhibitor B	1	141	2062	0.898518	132.754	981.952	0.0123852253483779
Nbe07g09700	Chr07:35128872-35129408-	-	-	PREDICTED: uncharacterized protein LOC104649325; hypothetical protein VITISV_037851	58	0	1	4.81807	0	0.021458	0.0124629777163072
Nbe13g07460	Chr13:34295259-34304238-	Solyc10g081750.1.1	-	Mal d 1-associated protein	3248	546	464	162.027	20.6219	17.8305	0.0125341436946845
Nbe12g06190	Chr12:32299293-32299675-	Solyc08g067550.1.1	-	Non-specific lipid-transfer protein	4	169	224	0.511091	11.3761	16.7275	0.0127376145858983
Nbe04g14780	Chr04:56484868-56487121-	Solyc02g091920.3.1	AT5G65730.1	xyloglucan endotransglucosylase/hydrolase 6	374	4898	7239	12.0005	121.868	189.882	0.0128711751307285
Nbe04g04240	Chr04:14755179-14798930-	Solyc02g088610.4.1	AT2G25140.1	casein lytic proteinase B4	8144	1113	977	112.123	11.612	10.7396	0.0129753923584586
Nbe07g27200	Chr07:116107780-116108553-	Solyc05g044480.3.1	-	RNA helicase DEAH-box16	30	0	0	1.20904	0	0	0.0131431001286301
Nbe14g30880	Chr14:137450101-137450764+	-	-	ubiquitin	30	0	0	2.69407	0	0	0.0131431001286301
Nbe15g02520	Chr15:9959215-9961161+	-	-	PREDICTED: uncharacterized protein LOC103329714; hypothetical protein VITISV_001313	30	0	0	0.678346	0.004296	0	0.0131431001286301
Nbe16g21670	Chr16:101483123-101483914+	-	-	PREDICTED: uncharacterized protein LOC102616453; hypothetical protein VITISV_019029	30	0	0	1.40346	0	0	0.0131431001286301
Nbe12g01330	Chr12:6413356-6415621-	Solyc11g020990.3.1	-	Proteinase inhibitor type-2	0	54	410	0	1.70536	14.0269	0.0131458866819195
Nbe07g29580	Chr07:132426466-132430433+	Solyc10g008140.3.1	AT4G28510.1	prohibitin 1	15219	1788	1497	547.667	48.4508	42.4787	0.0133396655069695
Nbe03g03460	Chr03:17861367-17867858+	Solyc04g049850.3.1	AT5G13610.1	Protein of unknown function (DUF155)	5243	831	641	135.301	16.5718	13.1995	0.0139829482612874
Nbe13g22560	Chr13:105286722-105287657+	Solyc02g090410.4.1	AT5G66870.1	ASYMMETRIC LEAVES 2-like 1	56	1	0	2.12007	0.041838	0	0.0139829482612874
Nbe02g29110	Chr02:107279144-107280780-	Solyc06g076020.3.1	AT3G12580.1	heat shock protein 70	1327	132	37	37.8574	2.80918	0.938694	0.014020506943602
Nbe08g10980	Chr08:44160385-44161089+	-	-	hypothetical protein VITISV_023983; Uncharacterized protein TCM_024268	189	8	8	9.35483	0.311857	0.192574	0.014020506943602
Nbe09g02040	Chr09:6855127-6856132-	Solyc12g007060.1.1	-	serine-rich protein-like protein	12	246	799	1.11393	17.9213	71.4836	0.0143834577100385
Nbe18g14810	Chr18:71558625-71559849-	Solyc10g075107.1.1	AT5G59310.1	lipid transfer protein 4	498	7453	7926	31.7516	358.523	399.051	0.0143834577100385
Nbe17g13040	Chr17:58538601-58546532+	Solyc09g082320.3.1	AT3G22630.1	20S proteasome beta subunit D1	14007	1670	1511	704.786	64.2343	61.3167	0.0143940550355877
Nbe16g10900	Chr16:52866050-52873944-	Solyc04g076280.4.1	AT2G22540.1	K-box region and MADS-box transcription factor family protein	36	442	977	1.32124	11.6475	27.6277	0.0144044721536621
Nbe12g22410	Chr12:107658249-107660207+	Solyc07g032730.4.1	AT3G24620.1	RHO guanyl-nucleotide exchange factor 8	5196	744	809	114.858	12.1274	13.8914	0.0146638974794925
Nbe15g28600	Chr15:116983375-116986685-	Solyc06g005090.3.1	AT1G07900.1	LOB domain-containing protein 1	30	389	615	0.891	8.47944	14.0969	0.0146638974794925
Nbe18g22980	Chr18:103560174-103564307-	Solyc02g086820.3.1	AT3G01500.2	carbonic anhydrase 1	648	50122	17583	23.0807	1272.19	474.801	0.0149452290215352
Nbe17g02510	Chr17:7193468-7195783+	Solyc10g006480.2.1	AT4G05320.2	polyubiquitin 10	4984	562	173	125.314	10.8186	3.54366	0.0151892467040491
Nbe10g02570	Chr10:10420976-10423465-	-	-	PREDICTED: uncharacterized protein LOC102625991; hypothetical protein VITISV_001313	28	0	0	0.875192	0.00765	0.02367	0.0154167451806834
Nbe12g00890	Chr12:4694881-4695465+	Solyc01g021730.2.1	-	NAC domain-containing protein	28	0	0	3.21718	0	0	0.0154167451806834
Nbe00g01800	scaffold_21:82645-84332-	Solyc11g066100.2.1	AT3G12580.1	heat shock protein 70	28	0	0	40.1601	0.269754	0.1328	0.0154167451806834
Nbe10g10870	Chr10:45811196-45815154-	Solyc06g076020.3.1	AT5G02500.1	heat shock cognate protein 70-1	3922	376	90	70.2892	5.08338	1.31676	0.0155320515160075
Nbe08g23030	Chr08:86465432-86466937-	Solyc04g008850.1.1	AT3G20015.1	Eukaryotic aspartyl protease family protein	604	55	20	17.6655	1.29793	0.491161	0.0161262567323539
Nbe01g02830	Chr01:7299865-7303524+	Solyc01g108310.4.1	-	La-related protein like	31	398	555	0.848112	7.22036	11.0324	0.0162263097659594
Nbe07g18100	Chr07:70015271-70019289-	Solyc04g082180.4.1	AT5G42250.1	Zinc-binding alcohol dehydrogenase family protein	86	842	1934	2.78079	19.9873	48.5188	0.016305573996539
Nbe11g03130	Chr11:11750978-11757269-	Solyc01g111450.3.1	AT5G66140.1	proteasome alpha subunit D2	13312	1667	1459	547.001	51.8964	47.9483	0.0164972138579437
Nbe10g17250	Chr10:70870055-70870531-	-	-	PREDICTED: hydroxyproline-rich systemin-like	0	62	59	0	3.36161	3.509	0.0164972138579437
Nbe14g03300	Chr14:14985273-14985821-	Solyc07g065500.2.1	AT4G14540.1	nuclear factor Y, subunit B3	82	797	1809	5.07871	37.3494	89.0276	0.016518199425351
Nbe07g25290	Chr07:103927756-103945133+	Solyc07g049280.3.1	AT1G12000.1	Phosphofructokinase family protein	672	79	74	14.0505	1.18719	1.22594	0.0165986042164315
Nbe07g09720	Chr07:35130593-35131357-	-	-	hypothetical protein VITISV_015921	27	0	0	1.80304	0	0	0.0167216888960272
Nbe16g08680	Chr16:41759019-41760467-	Solyc04g009300.5.1	-	Disease resistance protein	27	0	0	0.795922	0	0	0.0167216888960272
Nbe08g13070	Chr08:52923386-52926700+	Solyc02g081700.1.1	AT3G22110.1	20S proteasome alpha subunit C1	3264	580	382	101.947	13.6984	9.21688	0.016930835801866
Nbe03g10950	Chr03:57249203-57252396+	Solyc02g092670.1.1	AT5G67360.1	Subtilase family protein	307	3245	5297	4.56305	35.8557	61.8566	0.016930835801866
Nbe10g03480	Chr10:13853012-13854904-	Solyc10g080840.1.1	AT2G23180.1	cytochrome P450, family 96, subfamily A, polypeptide 1	3	124	472	0.07848	2.24115	9.14418	0.0169484373109053
Nbe09g14480	Chr09:63720485-63720991+	Solyc05g054650.1.1	AT2G37430.1	C2H2 and C2HC zinc fingers superfamily protein	239	13	12	15.6472	0.51668	0.657359	0.0169484373109053
Nbe15g32170	Chr15:134603496-134605077+	Solyc01g006400.4.1	-	Pistil extensin like protein, partial CDS only	51	635	560	2.2888	22.2153	19.9609	0.0172129780835447
Nbe07g27350	Chr07:117147699-117154556-	Solyc07g049470.4.1	AT1G04985.1	unknown protein; Has 37 Blast hits to 37 proteins in 11 species: Archae - 0; Bacteria - 0; Metazoa - 0; Fungi - 0; Plants - 37; Viruses - 0; Other Eukaryotes - 0 (source: NCBI BLink).	1079	168	148	69.3643	8.74038	8.22226	0.0180463504108813
Nbe18g20450	Chr18:95888780-95892381+	Solyc02g089630.3.1	AT5G38710.1	Methylenetetrahydrofolate reductase family protein	326	11	1	6.60923	0.163326	0.014912	0.0180475560186343
Nbe05g32630	Chr05:126309960-126312107-	Solyc12g044330.2.1	AT3G16240.1	delta tonoplast integral protein	262	2241	2741	10.3809	70.591	91.7756	0.0181815337764041
Nbe04g22510	Chr04:86251538-86252404+	-	-	hypothetical protein VITISV_019029; PREDICTED: uncharacterized protein LOC103931165	26	0	0	1.34963	0	0	0.0182199149507412
Nbe12g00830	Chr12:4596828-4597151+	Solyc04g162280.1.1	-	Serine--tRNA ligase, cytoplasmic	26	0	0	3.44287	0	0	0.0182199149507412
Nbe19g39400	Chr19:176881733-176889837-	Solyc12g006530.2.1	AT1G78950.1	Terpenoid cyclases family protein	43	730	469	0.764521	9.67407	6.59066	0.0183733985301494
Nbe03g24700	Chr03:109416172-109420352-	Solyc02g068260.3.1	-	Vacuolar iron transporter-like protein 4	110	896	1171	2.68063	18.1269	24.09	0.0183733985301494
Nbe12g10880	Chr12:53676808-53687990+	Solyc11g056620.3.1	AT4G12070.1	unknown protein; INVOLVED IN: biological_process unknown; LOCATED IN: plasma membrane; EXPRESSED IN: 22 plant structures; EXPRESSED DURING: 13 growth stages; Has 30201 Blast hits to 17322 proteins in 780 species: Archae - 12; Bacteria - 1396; Metazoa - 17338; Fungi - 3422; Plants - 5037; Viruses - 0; Other Eukaryotes - 2996 (source: NCBI BLink).	673	77	36	11.2643	0.790248	0.166685	0.0185803417337369
Nbe16g17110	Chr16:82076251-82084739-	Solyc05g013530.4.1	-	Octicosapeptide/phox/Bem1p domain kinase superfamily protein	189	1670	3140	2.75059	19.2112	37.0309	0.0188572945213388
Nbe15g18060	Chr15:71732966-71738342-	Solyc05g005460.3.1	-	D.1	12054	1534	1495	296.173	29.1658	29.6856	0.0189862612704454
Nbe15g21120	Chr15:86448915-86457836-	Solyc10g008140.3.1	AT4G28510.1	prohibitin 1	5902	633	990	201.64	16.4754	26.7841	0.0192346332210619
Nbe11g01740	Chr11:4680023-4686537-	Solyc11g045610.2.1	AT1G33770.1	Protein kinase superfamily protein	0	45	109	0	0.580561	1.513	0.0193575611751157
Nbe17g09570	Chr17:40763171-40765192-	Solyc03g044790.3.1	-	methylesterase AY455313	3	151	1530	0.107712	4.79645	53.747	0.0199469351277919
Nbe05g06250	Chr05:29216407-29216913+	Solyc12g011140.3.1	AT2G04160.1	Subtilisin-like serine endopeptidase family protein	25	0	0	1.94027	0	0	0.0199469351277919
Nbe12g19980	Chr12:96893401-96894264-	-	-	PREDICTED: uncharacterized protein LOC102625991; hypothetical protein VITISV_028082	25	0	0	0.88448	0	0	0.0199469351277919
Nbe14g05030	Chr14:21253707-21259597+	Solyc10g084050.2.1	AT5G03340.1	ATPase, AAA-type, CDC48 protein	19167	2267	2085	313.558	28.7452	28.1492	0.0203821056820386
Nbe03g06220	Chr03:30141578-30144958+	Solyc04g050170.4.1	AT1G08590.1	Leucine-rich receptor-like protein kinase family protein	16	296	1327	0.226145	3.19077	14.8849	0.0204414012674234
Nbe07g08640	Chr07:30293097-30298379+	Solyc04g071340.5.1	AT1G43670.1	Inositol monophosphatase family protein	238	3811	2212	5.85324	72.9317	44.3721	0.0209414948918334
Nbe02g13150	Chr02:41946975-41956827-	Solyc01g111450.3.1	AT3G51260.1	20S proteasome alpha subunit PAD1	19127	2401	1632	769.099	73.6249	52.6709	0.0210441366372261
Nbe15g09490	Chr15:39543074-39550729-	Solyc10g083790.3.1	AT3G53130.1	Cytochrome P450 superfamily protein	228	1775	2275	4.52208	27.0092	36.4639	0.0210441366372261
Nbe10g33260	Chr10:139299564-139304172-	Solyc06g053470.3.1	AT1G48170.1	unknown protein; Has 78 Blast hits to 78 proteins in 34 species: Archae - 0; Bacteria - 0; Metazoa - 30; Fungi - 0; Plants - 48; Viruses - 0; Other Eukaryotes - 0 (source: NCBI BLink).	2494	360	488	117.134	12.8729	18.199	0.0210441366372261
Nbe03g33510	Chr03:132009356-132012599+	-	AT5G38660.2	acclimation of photosynthesis to environment	7083	1100	946	487.213	58.0646	51.7494	0.0212241610652837
Nbe01g25210	Chr01:81468018-81468515-	-	-	PREDICTED: uncharacterized protein LOC102616453; hypothetical protein VITISV_037851	24	0	0	2.1578	0	0	0.0220706556332855
Nbe14g04380	Chr14:18558771-18564358-	Solyc09g008670.3.1	AT3G10050.1	L-O-methylthreonine resistant 1	33	375	815	0.57825	6.05496	13.8215	0.0220901129614116
Nbe06g38840	Chr06:140595671-140596300-	-	-	PREDICTED: uncharacterized protein LOC102616453; hypothetical protein VITISV_019029	74	0	2	4.34653	0.02775	0.199685	0.0226692580540693
Nbe14g07970	Chr14:31309407-31318691+	Solyc09g011450.4.1	AT3G53970.1	proteasome inhibitor-related	5788	975	647	190.388	23.8938	16.9259	0.0231603257408004
Nbe15g17350	Chr15:69397389-69400130-	-	-	PREDICTED: WAT1-related protein At3g28050-like isoform X2	0	41	153	0	0.952676	3.49919	0.023524669497299
Nbe01g21070	Chr01:64833429-64836639+	Solyc08g076080.3.1	AT1G32170.1	xyloglucan endotransglucosylase/hydrolase 30	4565	631	841	145.086	15.2109	21.0366	0.024104130377717
Nbe02g27710	Chr02:102094728-102096267-	Solyc06g082080.3.1	AT2G30020.1	Protein phosphatase 2C family protein	1216	184	211	39.0387	4.50184	5.37567	0.024104130377717
Nbe04g33010	Chr04:144329700-144332447+	Solyc05g051510.5.1	AT5G40770.1	prohibitin 3	6280	834	297	193.961	19.5711	7.38495	0.024104130377717
Nbe04g08040	Chr04:29983642-29987934-	Solyc02g063260.4.1	AT1G71140.1	MATE efflux family protein	9929	1084	1526	159.164	13.5474	19.5579	0.024104130377717
Nbe05g06240	Chr05:29215457-29216193+	Solyc12g011140.3.1	AT5G59810.1	Subtilase family protein	23	0	0	1.66166	0	0	0.024316008880954
Nbe13g00630	Chr13:3431527-3432597+	Solyc09g015120.4.1	AT5G01660.1	CONTAINS InterPro DOMAIN/s: Galactose oxidase/kelch, beta-propeller (InterPro:IPR011043), Kelch repeat type 1 (InterPro:IPR006652), Development/cell death domain (InterPro:IPR013989), Kelch related (InterPro:IPR013089), Kelch-type beta propeller (InterPro:IPR015915); BEST Arabidopsis thaliana protein match is: DCD (Development and Cell Death) domain protein (TAIR:AT3G11000.1); Has 16133 Blast hit…	23	0	0	1.63575	0	0	0.024316008880954
Nbe16g05630	Chr16:25009966-25010238-	Solyc09g091370.4.1	-	holliday junction resolvase	23	0	0	0.863199	0	0	0.024316008880954
Nbe08g32770	Chr08:131212015-131217022-	Solyc05g009950.3.1	AT1G26100.1	Cytochrome b561/ferric reductase transmembrane protein family	1	79	158	0	3.1246	6.36463	0.024316008880954
Nbe11g03300	Chr11:12613759-12619742-	Solyc01g110380.3.1	AT2G21300.1	ATP binding microtubule motor family protein	62	693	592	0.983171	8.37027	7.39428	0.024316008880954
Nbe01g21330	Chr01:65920956-65938192-	Solyc01g081330.3.1	AT1G28210.2	DNAJ heat shock family protein	1664	292	301	30.7005	3.93898	4.40249	0.0243562238650526
Nbe16g19020	Chr16:91354900-91357907-	Solyc05g006390.1.1	-	CDP-diacylglycerol-glycerol-3-phosphate 3-phosphatidyltransferase	428	43	28	13.1386	0.995102	0.725187	0.0245213449399118
Nbe09g23210	Chr09:95278542-95282924+	Solyc08g063090.2.1	AT2G46210.1	Fatty acid/sphingolipid desaturase	24	331	1164	0.489043	5.59468	20.926	0.0246995303139924
Nbe19g32380	Chr19:154242274-154247679+	Solyc06g083650.3.1	AT5G33370.1	GDSL-like Lipase/Acylhydrolase superfamily protein	343	2955	3694	10.9685	73.6225	94.7714	0.0248323021288238
Nbe07g12300	Chr07:45826688-45830798-	Solyc04g072160.3.1	-	ripening regulated protein DDTFR8	4168	762	494	208.377	28.9232	18.5714	0.024903303876295
Nbe14g17400	Chr14:72534026-72535169+	Solyc07g041720.1.1	AT5G20630.1	germin 3	0	95	41	1.02611	86.0135	38.2873	0.0251680060030749
Nbe03g19370	Chr03:92987411-92990816+	Solyc02g067750.4.1	AT3G01500.3	carbonic anhydrase 1	0	46	51	0	1.45755	1.69758	0.0252566152854267
Nbe17g20390	Chr17:92223133-92223762-	Solyc03g005780.3.1	AT1G29930.1	chlorophyll A/B binding protein 1	0	283	40	0	12.994	2.00648	0.0256297610323407
Nbe19g37090	Chr19:170258366-170264742+	Solyc12g009300.3.1	AT3G43190.1	sucrose synthase 4	1233	135	35	19.998	1.68115	0.421499	0.0260761351974216
Nbe07g29550	Chr07:132304636-132307386-	-	-	PREDICTED: uncharacterized protein LOC102625991; hypothetical protein VITISV_001313	22	0	0	0.324104	0	0	0.0268542028643176
Nbe13g00620	Chr13:3421056-3423966+	Solyc10g076330.3.1	-	Dcd	22	0	0	0.648198	0	0	0.0268542028643176
Nbe10g00630	Chr10:1805306-1806940+	Solyc10g055240.2.1	AT4G38690.1	PLC-like phosphodiesterases superfamily protein	53	1192	7586	1.75104	30.6095	206.562	0.0271845944093801
Nbe02g22660	Chr02:77654563-77657157+	Solyc12g014420.2.1	AT5G55180.1	O-Glycosyl hydrolases family 17 protein	107	802	1156	2.55717	15.3701	23.4267	0.0271845944093801
Nbe19g10530	Chr19:40117712-40124079+	Solyc08g016510.3.1	AT3G14290.1	20S proteasome alpha subunit E2	9749	1268	1482	287.491	28.6032	34.5089	0.0271845944093801
Nbe11g07030	Chr11:36053084-36060065-	Solyc08g075990.3.1	AT5G48790.1	Domain of unknown function (DUF1995)	362	3388	3233	9.17893	68.1491	66.3014	0.0276623602239114
Nbe19g34220	Chr19:160167571-160169021+	Solyc03g115230.3.1	AT1G74310.1	heat shock protein 101	42	0	1	1.37984	0	0	0.0279029780848097
Nbe13g36000	Chr13:168260617-168263911+	Solyc07g053480.4.1	AT5G60860.1	RAB GTPase homolog A1F	2517	472	462	80.3592	11.4784	11.8179	0.0279146725078807
Nbe09g28350	Chr09:117263586-117266891+	Solyc10g005390.4.1	-	Linalool/nerolidol synthase	3	244	112	0	4.36467	1.9785	0.0280664541083838
Nbe01g11540	Chr01:32755359-32758140+	-	-	PREDICTED: annexin D4-like	57	505	794	1.99692	13.7315	22.439	0.028066641237146
Nbe19g36700	Chr19:169213860-169217125+	Solyc12g006180.2.1	AT3G07810.1	RNA-binding (RRM/RBD/RNP motifs) family protein	3437	663	518	58.0118	8.63303	7.06662	0.0280671701648165
Nbe19g22500	Chr19:105014272-105022044-	Solyc09g090370.3.1	AT2G34900.1	Transcription factor GTE6	3309	645	441	81.4155	12.1378	9.0334	0.0282599912132198
Nbe03g08930	Chr03:45571052-45574844-	Solyc05g054310.4.1	AT1G04170.1	eukaryotic translation initiation factor 2 gamma subunit	618	81	49	14.3977	1.43556	0.963251	0.0282599912132198
Nbe16g20850	Chr16:99266137-99267170+	-	-	-	42	1	0	1.81022	0.040037	0	0.0282599912132198
Nbe09g16860	Chr09:72754770-72755381+	Solyc05g052410.3.1	AT2G40340.1	Integrase-type DNA-binding superfamily protein	95	1	4	6.79635	0.058046	0.259736	0.0282599912132198
Nbe11g26100	Chr11:129959468-129965911-	Solyc07g005190.3.1	AT2G24280.1	alpha/beta-Hydrolases superfamily protein	61	766	3173	1.59651	15.7374	66.7145	0.0282599912132198
Nbe14g00470	Chr14:3519357-3521091+	Solyc03g071690.4.1	AT3G10520.1	haemoglobin 2	211	2653	1614	12.8363	121.867	77.0249	0.028497040295379
Nbe18g27550	Chr18:117698081-117699731+	Solyc02g078450.3.1	-	tetraspanin-19-like	75	671	1778	2.82983	20.6923	57.0546	0.0285924593875503
Nbe01g31510	Chr01:116798759-116799457+	Solyc09g089590.1.1	-	Transcriptional regulator TA.1	21	0	0	0.713812	0	0	0.0292400826259395
Nbe06g10870	Chr06:38139704-38141496+	Solyc03g115830.2.1	AT2G03220.1	fucosyltransferase 1	21	0	0	0.512322	0	0	0.0292400826259395
Nbe06g23610	Chr06:85949166-85953809-	-	-	hypothetical protein VITISV_032357; PREDICTED: uncharacterized protein LOC103499392	21	0	0	0.17285	0	0	0.0292400826259395
Nbe08g02210	Chr08:7959825-7960427+	Solyc08g161750.1.1	-	Copia-type polyprotein	21	0	0	11.7161	0.027206	0	0.0292400826259395
Nbe02g25460	Chr02:91652423-91661362+	Solyc06g053160.3.1	AT4G27680.1	P-loop containing nucleoside triphosphate hydrolases superfamily protein	2311	434	440	52.7123	7.64328	8.3547	0.0292400826259395
Nbe18g11810	Chr18:59243145-59249382+	Solyc09g011450.4.1	AT3G53970.1	proteasome inhibitor-related	3703	714	550	112.526	16.269	13.0969	0.0292400826259395
Nbe10g01260	Chr10:4108825-4113647+	Solyc10g050890.2.1	AT2G15620.1	nitrite reductase 1	139	1165	2804	2.93753	18.5052	47.0099	0.0292400826259395
Nbe07g20600	Chr07:80452364-80455997+	Solyc04g080590.4.1	AT5G42790.1	proteasome alpha subunit F1	13695	1876	1737	511.506	53.2698	52.4018	0.0292400826259395
Nbe06g33190	Chr06:116288884-116294530+	Solyc11g007760.2.1	AT3G10540.1	3-phosphoinositide-dependent protein kinase	1767	228	362	31.7886	3.10438	5.14781	0.029678695549561
Nbe19g21120	Chr19:99091571-99102702+	Solyc02g084920.3.1	AT3G60820.1	N-terminal nucleophile aminohydrolases (Ntn hydrolases) superfamily protein	9226	1434	1235	336.082	39.6494	36.4815	0.0299556018177348
Nbe17g22600	Chr17:104656609-104658100+	Solyc12g056480.2.1	AT4G22920.1	non-yellowing 1	0	59	38	0	2.66868	1.81571	0.0300727220577168
Nbe03g31320	Chr03:126587109-126593569+	Solyc02g079170.3.1	AT4G05020.1	NAD(P)H dehydrogenase B2	3745	454	115	72.2802	6.62608	1.76605	0.0300727220577168
Nbe08g13520	Chr08:54622441-54623680+	Solyc10g086570.3.1	AT5G02160.1	unknown protein; FUNCTIONS IN: molecular_function unknown; INVOLVED IN: biological_process unknown; LOCATED IN: chloroplast thylakoid membrane; EXPRESSED IN: 23 plant structures; EXPRESSED DURING: 13 growth stages; Has 121 Blast hits to 121 proteins in 17 species: Archae - 0; Bacteria - 0; Metazoa - 0; Fungi - 0; Plants - 121; Viruses - 0; Other Eukaryotes - 0 (source: NCBI BLink).	139	1356	3940	8.59487	67.0753	207.76	0.0300727220577168
Nbe12g28530	Chr12:141568108-141578554-	Solyc08g076310.3.1	AT1G32090.1	early-responsive to dehydration stress protein (ERD4)	1651	302	155	21.8922	3.19041	1.64855	0.0308310172895578
Nbe14g17340	Chr14:72120195-72121203+	Solyc07g041500.3.1	AT3G14610.1	cytochrome P450, family 72, subfamily A, polypeptide 7	145	8	6	6.79535	0.292162	0.198376	0.030896612109508
Nbe03g27390	Chr03:116511717-116512903+	Solyc02g071030.2.1	AT1G29930.1	chlorophyll A/B binding protein 1	2312	62453	37758	108.65	2104.22	1361.23	0.0310351073676914
Nbe07g09710	Chr07:35129431-35130550-	-	-	hypothetical protein VITISV_020215; PREDICTED: uncharacterized protein LOC103444971	65	0	2	0	0	0.066776	0.0311555567573492
Nbe08g00700	Chr08:2630193-2631555-	Solyc03g007870.3.1	AT1G01490.1	Heavy metal transport/detoxification superfamily protein	178	9	2	11.8353	0.416564	0.084903	0.0311555567573492
Nbe05g29250	Chr05:118137001-118139839-	Solyc03g116730.5.1	AT3G15850.1	fatty acid desaturase 5	130	5302	1578	3.07575	97.9856	30.6658	0.0311555567573492
Nbe18g03570	Chr18:20042512-20043743-	Solyc09g160230.1.1	-	Polyadenylate-binding protein RBP45	243	18	11	14.4281	0.600852	0.414196	0.0311995825602103
Nbe04g04050	Chr04:13960391-13970029+	Solyc06g082970.3.1	AT5G21430.1	Chaperone DnaJ-domain superfamily protein	226	1654	1709	10.5205	62.605	65.3752	0.031676826743326
Nbe01g18280	Chr01:54322805-54327674-	Solyc01g104950.5.1	AT5G64570.1	beta-D-xylosidase 4	57	490	751	0.898692	6.24928	9.9871	0.0317916068883524
Nbe10g03070	Chr10:12239653-12242312-	Solyc10g080510.1.1	AT5G06740.1	Concanavalin A-like lectin protein kinase family protein	66	2	0	1.14576	0.028445	0	0.0317916068883524
Nbe15g12570	Chr15:51724456-51726913+	Solyc06g084620.1.1	-	Pectinesterase	20	0	0	0.36855	0	0	0.0322145153738999
Nbe15g33920	Chr15:141202454-141209667-	Solyc11g065270.2.1	-	copper ion binding protein	2444	477	457	89.4739	13.2297	13.3262	0.0322983102606091
Nbe11g08040	Chr11:42676647-42689883-	Solyc05g026490.3.1	AT1G70820.1	phosphoglucomutase, putative / glucose phosphomutase, putative	40	1341	13851	0.75644	18.8954	211.104	0.0324871898002827
Nbe08g17600	Chr08:68510637-68513347-	Solyc04g009420.3.1	AT2G28605.1	Photosystem II reaction center PsbP family protein	10	194	285	0.436895	5.84708	9.07911	0.0329069491659599
Nbe02g19200	Chr02:60777940-60784633-	Solyc01g109130.3.1	AT3G18940.1	clast3-related	1144	202	188	32.505	4.37453	4.44096	0.0329272702711922
Nbe18g15330	Chr18:74083029-74085407+	Solyc02g080530.3.1	AT4G21960.1	Peroxidase superfamily protein	395	3834	3339	10.4059	79.5522	72.7088	0.0329272702711922
Nbe08g08910	Chr08:35879176-35879760-	-	-	hypothetical protein VITISV_010115	0	42	41	0	1.89348	1.83439	0.0329272702711922
Nbe15g09010	Chr15:37415832-37416547+	Solyc10g084150.2.1	AT2G37210.1	lysine decarboxylase family protein	0	45	39	0	4.12835	3.96979	0.0329272702711922
Nbe06g09130	Chr06:33445672-33449388+	Solyc03g118700.3.1	-	nuclear localized protein	1426	189	55	40.4218	4.06096	1.14649	0.0337410056707826
Nbe07g17470	Chr07:68111698-68122503+	Solyc04g082630.3.1	AT1G42970.1	glyceraldehyde-3-phosphate dehydrogenase B subunit	1053	25939	14847	27.784	527.463	316.853	0.0337931603886652
Nbe09g11940	Chr09:54178871-54185807-	Solyc07g016200.3.1	AT4G31300.1	N-terminal nucleophile aminohydrolases (Ntn hydrolases) superfamily protein	10081	1594	1293	436.836	52.6326	44.4947	0.0338273728467121
Nbe02g30450	Chr02:114390733-114409796+	Solyc01g109350.3.1	AT3G18860.1	transducin family protein / WD-40 repeat family protein	2760	551	491	43.4085	6.63762	6.28115	0.0338273728467121
Nbe17g09100	Chr17:38192614-38197174+	Solyc03g044010.4.1	AT5G67500.1	voltage dependent anion channel 2	2564	513	464	77.252	12.0665	11.4438	0.0338273728467121
Nbe02g04060	Chr02:12673663-12674967+	Solyc09g089540.5.1	-	Proteinase inhibitor	0	199	34	0.050824	18.8658	60.1066	0.0339916207293826
Nbe09g00060	Chr09:1310976-1315363-	Solyc07g006500.3.1	AT2G18700.1	trehalose phosphatase/synthase 11	1831	168	357	21.5227	1.45906	3.45413	0.0341212232631285
Nbe13g17720	Chr13:78734842-78737749+	-	-	PREDICTED: uncharacterized protein LOC104232043	2149	437	382	33.1659	5.22001	4.8703	0.0341270738822484
Nbe15g27000	Chr15:108700095-108702072+	Solyc07g006370.1.1	-	cation/calcium exchanger.1	324	16	2	7.33115	0.279083	0.040779	0.0341290938372289
Nbe12g34330	Chr12:163131895-163134117-	Solyc08g076860.3.1	AT1G21000.1	PLATZ transcription factor family protein	1212	210	218	44.0968	5.68821	6.2681	0.0342596952019765
Nbe09g12990	Chr09:58174593-58182408+	Solyc04g009410.3.1	AT1G21720.1	proteasome beta subunit C1	16493	2363	1797	607.272	64.7978	51.9411	0.0347716801451238
Nbe06g36850	Chr06:133072994-133075750-	Solyc11g011330.2.1	AT4G37970.1	cinnamyl alcohol dehydrogenase 6	38	1	0	0.94944	0.020809	0	0.034944678716629
Nbe03g11780	Chr03:62132171-62134234-	Solyc02g091920.3.1	AT4G37800.1	xyloglucan endotransglucosylase/hydrolase 7	412	3415	3840	13.2071	81.8113	97.0586	0.034944678716629
Nbe03g19460	Chr03:93148640-93149592-	Solyc02g093710.1.1	AT5G40690.1	CONTAINS InterPro DOMAIN/s: EF-Hand 1, calcium-binding site (InterPro:IPR018247); BEST Arabidopsis thaliana protein match is: unknown protein (TAIR:AT2G41730.1); Has 1807 Blast hits to 1807 proteins in 277 species: Archae - 0; Bacteria - 0; Metazoa - 736; Fungi - 347; Plants - 385; Viruses - 0; Other Eukaryotes - 339 (source: NCBI BLink).	1035	64	7	58.0221	2.82709	0.37339	0.0349882124219501
Nbe10g16060	Chr10:64999495-65068710-	Solyc06g069480.3.1	AT5G61140.2	U5 small nuclear ribonucleoprotein helicase	9846	1260	1626	65.1522	6.17722	8.58155	0.03528750921984
Nbe05g06220	Chr05:29208981-29211597+	-	-	hypothetical protein VITISV_041217	19	0	0	0.316682	0	0	0.03528750921984
Nbe05g07530	Chr05:34734299-34734797+	Solyc03g063100.2.1	AT1G65480.1	PEBP (phosphatidylethanolamine-binding protein) family protein	19	0	0	2.94912	0	0	0.03528750921984
Nbe14g27790	Chr14:122941376-122941681-	-	-	PREDICTED: uncharacterized protein LOC102616453; hypothetical protein VITISV_044025	19	0	0	1.89796	0	0	0.03528750921984
Nbe18g09240	Chr18:49537068-49537568+	Solyc09g009720.3.1	AT5G59300.1	ubiquitin carrier protein 7	71	3	1	5.41298	0.209371	0.085808	0.03528750921984
Nbe14g08870	Chr14:35387256-35394625-	Solyc06g006110.3.1	AT3G51860.1	cation exchanger 3	254	4961	23571	6.27784	91.3462	457.593	0.0358909919613636
Nbe11g21430	Chr11:109851748-109857455+	Solyc07g008840.3.1	AT4G29950.1	Ypt/Rab-GAP domain of gyp1p superfamily protein	521	66	53	27.8183	13.5875	9.88231	0.0359782055402601
Nbe18g16420	Chr18:79410075-79411693+	Solyc10g078270.2.1	AT5G07050.1	nodulin MtN21 /EamA-like transporter family protein	0	30	1071	0	0.803973	29.5354	0.0369096987495981
Nbe02g19590	Chr02:62186776-62188115+	Solyc01g108640.1.1	-	GDSL esterase/lipase	60	0	2	2.23248	0	0.065707	0.0369096987495981
Nbe19g03090	Chr19:10813878-10814765-	Solyc06g007580.1.1	-	PDDEXK-like protein	0	31	121	0	1.12407	4.36871	0.0373353372855769
Nbe03g18410	Chr03:89841632-89843143+	Solyc02g066920.3.1	AT5G39210.1	chlororespiratory reduction 7	99	934	729	5.2107	37.5499	29.6891	0.037643765575629
Nbe10g24910	Chr10:100141623-100143878+	Solyc06g070900.3.1	-	TCP transcription factor 17	19	244	450	0.476738	4.53965	8.7577	0.0379009251974711
Nbe10g16810	Chr10:68918079-68934349-	Solyc06g068910.3.1	AT1G48480.1	receptor-like kinase 1	78	593	829	1.00888	6.26416	9.19031	0.0379009251974711
Nbe05g16760	Chr05:81085242-81090117-	Solyc03g093450.3.1	AT4G25160.1	U-box domain-containing protein kinase family protein	485	49	16	8.38438	0.675587	0.242225	0.0380610438430776
Nbe08g10580	Chr08:42901199-42907892-	Solyc01g105880.4.1	AT3G25810.1	Terpenoid cyclases/Protein prenyltransferases superfamily protein	0	30	278	0	0.478313	4.80042	0.0380610438430776
Nbe05g31400	Chr05:123287696-123289115+	Solyc03g119150.5.1	AT1G18170.1	FKBP-like peptidyl-prolyl cis-trans isomerase family protein	527	4846	7329	27.5523	208.605	332.257	0.0381495043014631
Nbe16g08830	Chr16:42132306-42135808-	Solyc04g077830.2.1	AT1G27460.1	no pollen germination related 1	115	787	1523	1.96814	9.9791	20.3652	0.0382465793154714
Nbe15g08900	Chr15:36637517-36639472-	Solyc10g084230.2.1	-	hypothetical protein	16	244	319	0.499396	6.10381	8.2385	0.0385842255032053
Nbe12g37010	Chr12:172687171-172687923+	Solyc08g079480.3.1	AT2G45360.1	Protein of unknown function (DUF1442)	82	4	2	4.1566	0.163702	0.103884	0.0385842255032053
Nbe11g13380	Chr11:69947165-69948652-	Solyc05g006700.5.1	AT1G10380.1	Putative membrane lipoprotein	956	172	112	31.0364	4.14582	2.89238	0.0389286669085871
Nbe03g22250	Chr03:101931506-101932997+	Solyc02g084850.3.1	-	Abscisic acid and environmental stress-inducible protein TAS14	32	611	4957	1.16411	17.6462	148.369	0.0389286669085871
Nbe09g14100	Chr09:62410167-62432558+	Solyc05g055010.4.1	AT3G04500.1	RNA-binding (RRM/RBD/RNP motifs) family protein	1684	350	291	55.6625	8.79212	8.30689	0.0389286669085871
Nbe01g02520	Chr01:6535456-6539384-	Solyc01g109130.3.1	AT3G18940.1	clast3-related	3609	731	604	139.479	21.2875	18.8124	0.0389668674504893
Nbe13g36100	Chr13:168545849-168550306+	Solyc10g008140.3.1	AT4G28510.1	prohibitin 1	9733	1541	1436	261.798	31.5267	31.0352	0.0389668674504893
Nbe02g28950	Chr02:106625842-106626264+	Solyc06g075775.1.1	AT1G02030.1	C2H2-like zinc finger protein	18	0	0	1.82446	0	0	0.0389668674504893
Nbe05g07540	Chr05:34738266-34738498+	Solyc03g063100.2.1	AT1G65480.1	PEBP (phosphatidylethanolamine-binding protein) family protein	18	0	0	2.01486	0	0	0.0389668674504893
Nbe05g29040	Chr05:117480612-117483258+	Solyc03g116440.3.1	-	PHD finger protein At2g01810	18	0	0	0.31704	0	0	0.0389668674504893
Nbe08g11750	Chr08:47247764-47251890-	Solyc10g074680.2.1	AT3G54220.1	GRAS family transcription factor	18	0	0	0.230355	0	0	0.0389668674504893
Nbe09g30410	Chr09:127005703-127008714-	-	-	hypothetical protein VITISV_032357; PREDICTED: uncharacterized protein LOC102625991	18	0	0	0.44033	0	0	0.0389668674504893
Nbe12g21440	Chr12:103867827-103868011+	-	-	conserved hypothetical protein	18	0	0	1.70372	0	0	0.0389668674504893
Nbe05g29500	Chr05:118716810-118717637-	Solyc03g117070.1.1	-	Zinc finger protein 4	0	30	68	0	1.053	2.65577	0.0389668674504893
Nbe14g31130	Chr14:138873403-138887239-	Solyc11g008770.2.1	AT1G65540.1	LETM1-like protein	4718	723	947	94.2434	11.1311	15.47	0.0392876395300088
Nbe09g16870	Chr09:72755473-72755841+	Solyc05g052410.3.1	-	Dehydration-responsive element-binding protein 2A	123	1	6	10.9508	0.076942	0.295061	0.0393999653636959
Nbe19g31930	Chr19:152354597-152358811+	-	-	PREDICTED: kynurenine--oxoglutarate transaminase 1-like isoform X1	16	226	364	0.338986	4.19136	6.76526	0.0401456207460681
Nbe17g00630	Chr17:1459117-1460450+	Solyc11g067260.3.1	AT5G22460.1	alpha/beta-Hydrolases superfamily protein	0	33	42	0	1.79346	2.54521	0.0401456207460681
Nbe04g08270	Chr04:31777859-31785558+	Solyc02g064580.3.1	AT5G67610.1	Uncharacterized conserved protein (DUF2215)	1783	293	389	41.7157	5.20052	7.25268	0.0401456207460681
Nbe02g22060	Chr02:75023919-75032932+	Solyc03g071570.3.1	AT3G53190.1	Pectin lyase-like superfamily protein	40	372	572	0.829172	6.25777	10.2958	0.0404825356177686
Nbe12g23110	Chr12:111812536-111819456+	Solyc06g051750.3.1	AT5G05690.1	Cytochrome P450 superfamily protein	374	3125	6006	8.40257	53.4534	108.542	0.0407608993255962
Nbe19g34100.1	Chr19:159906570-159911781-	Solyc06g069600.3.1	-	bHLH transcription factor 047	11	195	1288	0.348351	4.57384	33.5409	0.0407983857788864
Nbe07g05960	Chr07:17840655-17841758+	Solyc12g017460.1.1	-	GDSL esterase/lipase At5g03980-like	11	267	199	0.371979	7.841	6.13351	0.0408601757661552
Nbe08g17580	Chr08:68476767-68482585+	Solyc04g009410.3.1	AT1G21720.1	proteasome beta subunit C1	6852	1232	1019	320.172	42.9198	37.0628	0.0408651223768415
Nbe08g07380	Chr08:30722837-30748523+	Solyc01g081330.3.1	AT1G28210.1	DNAJ heat shock family protein	1743	330	363	31.387	4.59488	5.20213	0.0410739546906607
Nbe03g36900	Chr03:140412301-140413456+	Solyc02g093710.1.1	AT5G40690.1	CONTAINS InterPro DOMAIN/s: EF-Hand 1, calcium-binding site (InterPro:IPR018247); BEST Arabidopsis thaliana protein match is: unknown protein (TAIR:AT2G41730.1); Has 1807 Blast hits to 1807 proteins in 277 species: Archae - 0; Bacteria - 0; Metazoa - 736; Fungi - 347; Plants - 385; Viruses - 0; Other Eukaryotes - 339 (source: NCBI BLink).	7119	381	32	275.355	11.3839	0.943637	0.0412107626696937
Nbe10g28870	Chr10:117835966-117836658+	Solyc07g065790.2.1	AT5G55960.1	unknown protein; CONTAINS InterPro DOMAIN/s: Uncharacterised protein family UPF0118 (InterPro:IPR002549); Has 30201 Blast hits to 17322 proteins in 780 species: Archae - 12; Bacteria - 1396; Metazoa - 17338; Fungi - 3422; Plants - 5037; Viruses - 0; Other Eukaryotes - 2996 (source: NCBI BLink).	35	1	0	1.68441	0.050051	0	0.0412107626696937
Nbe10g14370	Chr10:60121842-60129931+	Solyc06g083580.4.1	AT4G13710.1	Pectin lyase-like superfamily protein	232	1455	2050	4.7161	23.5466	34.3844	0.0412107626696937
Nbe04g26400	Chr04:106115496-106116118-	Solyc02g065020.2.1	-	BEST plant protein match is:	138	4	9	7.3721	0.216316	0.532113	0.0412107626696937
Nbe14g12060	Chr14:47997509-48000849-	Solyc07g064160.3.1	AT5G54770.1	thiazole biosynthetic enzyme, chloroplast (ARA6) (THI1) (THI4)	1534	40299	255372	40.1601	811.842	5424.14	0.0419761597090381
Nbe08g04040	Chr08:16601994-16602618-	Solyc08g005960.2.1	AT2G45180.1	Bifunctional inhibitor/lipid-transfer protein/seed storage 2S albumin superfamily protein	1	56	571	0.088474	3.202	32.2197	0.0420498869390034
Nbe07g29920	Chr07:134005719-134012454+	Solyc10g008010.4.1	AT1G79210.1	N-terminal nucleophile aminohydrolases (Ntn hydrolases) superfamily protein	7812	1332	1234	295.465	38.4495	36.3206	0.042859110327151
Nbe10g04280	Chr10:17286061-17293849-	Solyc10g083210.2.1	AT2G36080.1	AP2/B3-like transcriptional factor family protein	25	285	430	0.46963	4.04346	6.3273	0.0431202050472044
Nbe10g14440	Chr10:60344419-60351371+	Solyc09g061420.3.1	-	phosphoglycolate phosphatase	105	1491	738	2.1995	23.4975	12.2554	0.0433899516142807
Nbe16g04940	Chr16:20663578-20674212+	Solyc07g048120.3.1	AT4G15420.1	Ubiquitin fusion degradation UFD1 family protein	3528	631	735	78.243	10.6195	13.0071	0.0434253322414297
Nbe08g05590	Chr08:23860170-23861597+	-	-	PREDICTED: uncharacterized protein LOC103721669; hypothetical protein VITISV_026292	17	0	0	0.484575	0	0	0.0436009562609152
Nbe12g30220	Chr12:147160946-147161404-	Solyc03g115390.4.1	AT1G32490.1	RNA helicase family protein	17	0	0	1.2553	0	0	0.0436009562609152
Nbe19g11390	Chr19:44561984-44564132-	Solyc08g005710.3.1	AT4G02780.1	Terpenoid cyclases/Protein prenyltransferases superfamily protein	17	0	0	0.82527	0	0	0.0436009562609152
Nbe07g11970	Chr07:44775600-44778141-	Solyc04g071960.3.1	AT1G52340.1	NAD(P)-binding Rossmann-fold superfamily protein	56	638	3191	1.8436	15.9635	83.9815	0.0436009562609152
Nbe16g21070	Chr16:99694557-99698479+	Solyc05g013200.1.1	AT2G02980.1	Pentatricopeptide repeat (PPR) superfamily protein	101	709	874	1.69973	9.06613	11.8434	0.0436526024160207
Nbe09g21400	Chr09:88504781-88507004-	Solyc08g078300.4.1	AT4G16780.1	homeobox protein 2	12	175	511	0.444156	5.42672	17.1108	0.0436526024160207
Nbe18g04840	Chr18:25745616-25751566+	Solyc09g090720.3.1	AT4G19006.1	Proteasome component (PCI) domain protein	8586	1301	1482	214.698	24.7626	29.6507	0.0436526024160207
Nbe07g09760	Chr07:35544189-35547670-	Solyc04g063350.3.1	AT1G21400.1	Thiamin diphosphate-binding fold (THDP-binding) superfamily protein	51	465	1641	1.33125	9.11492	34.4835	0.0440810245895386
Nbe07g12770	Chr07:47651600-47652342+	-	-	hypothetical protein	510	29	3	29.9926	1.23972	0.118702	0.0440810245895386
Nbe10g00930	Chr10:2761140-2768669+	Solyc10g054320.2.1	AT2G16460.1	Protein of unknown function (DUF1640)	2394	511	453	71.1524	11.6703	10.8396	0.0440810245895386
Nbe13g26060	Chr13:121664479-121666894+	Solyc10g078530.2.1	-	Patatin	135	1182	3900	3.08823	19.6524	68.0348	0.0441620850516006
Nbe10g17520	Chr10:71811853-71812786+	Solyc06g074200.4.1	AT1G08380.1	photosystem I subunit O	2537	33320	46921	250.275	2479.17	3739.86	0.0443603499780129
Nbe14g16530	Chr14:67954727-67962283+	Solyc07g055810.3.1	AT1G07650.1	Leucine-rich repeat transmembrane protein kinase	1309	167	41	23.8573	2.39039	0.62731	0.0445008904907182
Nbe18g23070	Chr18:103818842-103821336-	Solyc02g086780.4.1	AT5G14710.1	CONTAINS InterPro DOMAIN/s: Proteasome assembly chaperone 3 (InterPro:IPR018788); Has 120 Blast hits to 120 proteins in 47 species: Archae - 0; Bacteria - 0; Metazoa - 62; Fungi - 2; Plants - 49; Viruses - 0; Other Eukaryotes - 7 (source: NCBI BLink).	1506	319	226	133.365	20.627	16.2805	0.04466289035644
Nbe12g15580	Chr12:78371254-78373533+	Solyc11g066100.2.1	AT3G12580.1	heat shock protein 70	84	3	0	31.774	0.260482	0.10417	0.0447357512510363
Nbe17g25560	Chr17:119658502-119664463-	Solyc12g044820.3.1	AT3G21250.2	multidrug resistance-associated protein 6	311	4255	16299	2.93053	30.1104	122.574	0.0452757508609392
Nbe06g01560	Chr06:5180480-5184365-	Solyc07g005640.3.1	AT5G57950.1	26S proteasome regulatory subunit, putative	1891	324	424	64.9952	8.62258	11.9471	0.0455995262565085
Nbe03g34480	Chr03:135027764-135034010+	Solyc02g088560.4.1	AT5G15410.1	Cyclic nucleotide-regulated ion channel family protein	54	652	3610	0.920202	8.29107	48.3059	0.0456539218351029
Nbe14g27680	Chr14:122622072-122623427+	Solyc11g006060.3.1	AT5G28500.1	unknown protein; FUNCTIONS IN: molecular_function unknown; INVOLVED IN: biological_process unknown; LOCATED IN: chloroplast stroma, chloroplast; EXPRESSED IN: 23 plant structures; EXPRESSED DURING: 13 growth stages; BEST Arabidopsis thaliana protein match is: unknown protein (TAIR:AT3G04550.1); Has 109 Blast hits to 109 proteins in 49 species: Archae - 0; Bacteria - 67; Metazoa - 0; Fungi - 0; Pl…	56	485	1642	6.50319	25.9935	97.819	0.0460645245716989
Nbe01g22840	Chr01:71209727-71211298+	Solyc01g087040.2.1	AT3G63540.1	Mog1/PsbP/DUF1795-like photosystem II reaction center PsbP family protein	558	7106	4897	16.2005	157.871	115.224	0.0460645245716989
Nbe06g25990	Chr06:92908537-92914716-	Solyc06g063140.4.1	AT1G53750.1	regulatory particle triple-A 1A	5348	937	1017	145.886	19.2285	22.2706	0.0461508323313324
Nbe14g23850	Chr14:100632836-100643617+	Solyc10g008010.4.1	AT1G16470.1	proteasome subunit PAB1	12518	2065	1451	495.608	61.9041	45.9579	0.0463257510312581
Nbe04g21940	Chr04:82869702-82872910+	Solyc05g056000.3.1	AT5G19290.1	alpha/beta-Hydrolases superfamily protein	23	390	276	0.642765	8.01703	5.77515	0.0463851574854214
Nbe12g28880	Chr12:142952253-142956459+	Solyc10g006900.3.1	AT5G54190.1	protochlorophyllide oxidoreductase A	1614	19579	34864	40.7039	394.155	758.572	0.0463911103650874
Nbe10g26800	Chr10:108448786-108453728-	Solyc06g073090.3.1	AT5G24490.1	30S ribosomal protein, putative	142	1622	7026	4.32158	39.0424	177.374	0.0463911103650874
Nbe19g06480	Chr19:23241308-23245429+	Solyc01g008790.4.1	AT2G26870.1	non-specific phospholipase C2	13	191	1044	0.288201	2.9451	18.582	0.0464159533699906
Nbe02g04270	Chr02:13417745-13421137-	Solyc09g083190.3.1	AT5G43750.1	NAD(P)H dehydrogenase 18	136	1995	930	4.58745	50.7919	24.7708	0.0467828576080141
Nbe13g02320	Chr13:10501009-10506082-	Solyc09g011240.3.1	AT2G37770.2	NAD(P)-linked oxidoreductase superfamily protein	235	1414	1932	4.94632	24.5035	34.253	0.0468488145024832
Nbe12g25770	Chr12:124856237-124860808-	Solyc08g075490.5.1	AT4G19170.1	nine-cis-epoxycarotenoid dioxygenase 4	750	8673	21011	13.6602	120.149	304.856	0.0478725882332183
Nbe13g06460	Chr13:29902130-29902402+	Solyc01g099520.3.1	AT4G15800.1	ralf-like 33	765	133	87	82.6443	10.699	7.59705	0.0482236714210432
Nbe09g22720	Chr09:93336378-93337678+	Solyc08g079480.3.1	AT2G45360.1	Protein of unknown function (DUF1442)	277	4	20	10.0884	0.120941	0.564688	0.0484182642951966
Nbe15g24610	Chr15:99550675-99556682-	Solyc10g051020.2.1	AT3G14690.1	cytochrome P450, family 72, subfamily A, polypeptide 15	1506	216	334	44.732	4.94019	7.8304	0.0484631803133829
Nbe10g03840	Chr10:15658524-15659685-	Solyc10g077130.1.1	-	calmodulin-binding protein 25-like	1075	173	63	42.5522	5.14844	1.98699	0.0484631803133829
Nbe03g36570	Chr03:139699649-139700278+	-	-	PREDICTED: uncharacterized protein LOC102616453; hypothetical protein VITISV_019029	16	0	0	0.947669	0	0	0.0484631803133829
Nbe05g33600	Chr05:128594108-128595608-	Solyc11g070030.2.1	AT5G11770.1	NADH-ubiquinone oxidoreductase 20 kDa subunit, mitochondrial	16	0	0	0.918514	0	0	0.0484631803133829
Nbe08g29680	Chr08:116776528-116777693-	-	-	PREDICTED: uncharacterized protein LOC103319889; hypothetical protein PRUPE_ppb013332mg	16	0	0	0.657673	0	0	0.0484631803133829
Nbe11g06860	Chr11:34991555-34993795+	-	-	PREDICTED: uncharacterized protein LOC104446437	16	0	0	0.311532	0	0	0.0484631803133829
Nbe12g07710	Chr12:39890748-39892199-	Solyc08g065500.2.1	AT5G26010.1	Protein phosphatase 2C family protein	16	0	0	0.656316	0	0	0.0484631803133829
Nbe13g15070	Chr13:69235545-69236609-	Solyc08g078770.1.1	AT4G17250.1	unknown protein; BEST Arabidopsis thaliana protein match is: unknown protein (TAIR:AT5G47580.1); Has 31 Blast hits to 31 proteins in 6 species: Archae - 0; Bacteria - 0; Metazoa - 0; Fungi - 0; Plants - 31; Viruses - 0; Other Eukaryotes - 0 (source: NCBI BLink).	794	106	145	27.9904	3.2647	4.08903	0.0489647167919079
Nbe16g17780	Chr16:85431786-85435112-	Solyc05g005180.3.1	AT1G60550.1	enoyl-CoA hydratase/isomerase D	102	997	683	3.98615	29.896	21.6482	0.0489647167919079
Nbe17g28870	Chr17:138523387-138529471+	Solyc09g090720.3.1	AT4G19006.1	Proteasome component (PCI) domain protein	8782	1381	1530	194.643	23.4593	27.4379	0.0489647167919079
Nbe01g21620	Chr01:66694301-66697308+	Solyc01g081570.3.1	AT1G55360.1	Protein of Unknown Function (DUF239)	216	1296	2209	4.85996	22.1935	39.5167	0.0494695775924102
Nbe16g21550	Chr16:101311596-101313122-	Solyc04g005440.1.1	-	C2H2-like zinc finger protein	32	1	0	0.851469	0.022348	0	0.0494924686392356
Nbe13g09270	Chr13:44139851-44146876+	Solyc10g024360.2.1	AT4G22200.1	potassium transport 2/3	103	674	1404	1.61051	7.73324	16.9058	0.0495285710549663
Nbe14g04800	Chr14:20296153-20298781-	Solyc09g008320.5.1	AT2G36870.1	xyloglucan endotransglucosylase/hydrolase 32	109	718	922	2.92776	15.497	20.9408	0.0496927033653806
Nbe09g25280	Chr09:102863952-102868192-	Solyc08g067290.3.1	AT5G20910.1	RING/U-box superfamily protein	3812	477	834	100.762	9.3444	17.699	0.0496927033653806
Nbe12g40240	Chr12:181378219-181384767-	Solyc08g082700.3.1	AT1G64520.1	regulatory particle non-ATPase 12A	3415	743	566	107.047	17.5039	14.0348	0.0497620772859255
