# Supplementary material for: PlantGFM: A Genomic Foundation Model for Discovery and Creation of Plant Genes
Source: Adv Sci (Weinh). 2026 May 20:e75772. Online ahead of print. doi: 10.1002/advs.75772 (PMC13336098; doi:10.1002/advs.75772)
Supplement: Supplementary file 5 — Supporting File 5: advs75772‐sup‐0005‐TableS11.xlsx. [file ADVS-9999-e75772-s001.xlsx]

## Sheet: Sheet1
Task Name	Model	learning rate	Notes
TFBS Prediction	PlantGFM	5e-05
TFBS Prediction	TSPTFBS2	/	Checkpoints from https://github.com/liulifenyf/TSPTFBS-2.0
TFBS Prediction	DNABERT2	1e-05
TFBS Prediction	NT2-100M	0.0001
TFBS Prediction	NT2-250M	0.0001
TFBS Prediction	AgroNT	5e-05
Chromatin Accessibility Prediction	PlantGFM	5e-05
Chromatin Accessibility Prediction	PlantDeepSea	/	Checkpoints from https://plantdeepsea-toturial2.readthedocs.io/en/latest/08-Statistics.html#trained-model
Chromatin Accessibility Prediction	DNABERT2	1e-05
Chromatin Accessibility Prediction	NT2-100M	0.0001
Chromatin Accessibility Prediction	NT2-250M	0.0001
Chromatin Accessibility Prediction	AgroNT	/	Reported by the AgroNT paper
Gene Expression Prediction	PlantGFM	5e-05
Gene Expression Prediction	Basenji2	/	Checkpoints from https://github.com/liulifenyf/PlantCRE
Gene Expression Prediction	DNABERT2	1e-05
Gene Expression Prediction	NT2-100M	0.0001
Gene Expression Prediction	NT2-250M	0.0001
Gene Expression Prediction	AgroNT	5e-05
Strength prediction of CREs	PlantGFM	5e-05
Strength prediction of CREs	DenseNet-Promoter	/	Checkpoints from https://github.com/kaixuanDeng95/iCREPCP
Strength prediction of CREs	DenseNet-Terminator	/	Checkpoints from https://github.com/lampoona/Terminators-Plant-STARR-seq
Strength prediction of CREs	DNABERT2	1e-05
Strength prediction of CREs	NT-v2-100M	1e-05
Strength prediction of CREs	AgroNT	/	Reported by the AgroNT paper
